# Supplementary material for: The heterogeneous wound microbiome varies with wound care pain, dressing type, and inflammatory gene expression
Source: Wound Repair Regen. 2024 Apr 26;32(6):811–25. doi: 10.1111/wrr.13184 (PMC11511792; doi:10.1111/wrr.13184)
Supplement: Supplementary file 1 — Table S1. Patient and wound description. [file WRR-32-811-s002.csv]

	Kingdom	Phylum	Class	Order	Family	Genus	Species	Genus_adjust	Anaerobe	Citation
4968a0dcc402f62ff12efc2a08a1a20e	Bacteria	Patescibacteria	ABY1	Candidatus_Magasanikbacteria	Candidatus_Magasanikbacteria	Candidatus_Magasanikbacteria	NA	Candidatus_Magasanikbacteria	0	None
e779ee2a4be3318a34b115a2d93eedfa	Bacteria	Actinobacteriota	Acidimicrobiia	Actinomarinales	Actinomarinales	Actinomarinales	NA	Actinomarinales	0	https://doi.org/10.1128/mSystems.01041-20
95af395529097f8b40b35a833eed13b0	Bacteria	Actinobacteriota	Acidimicrobiia	Microtrichales	Iamiaceae	Iamia	NA	Iamia	0	https://doi.org/10.1099/ijs.0.005611-0
c89d5bccd245e8a120bfa2af4c9f0c42	Bacteria	Actinobacteriota	Acidimicrobiia	Microtrichales	Ilumatobacteraceae	NA	NA	Ilumatobacteraceae_NA	0	https://doi.org/10.1099/ijs.0.047316-0
77f3d9598430c3ce811f2dab4d2443ae	Bacteria	Actinobacteriota	Acidimicrobiia	Microtrichales	Ilumatobacteraceae	Ilumatobacter	NA	Ilumatobacter	0	https://doi.org/10.1099/ijs.0.047316-0
7a0d22dc12dc3f03adc4884cc877a8f5	Bacteria	Actinobacteriota	Acidimicrobiia	Microtrichales	Ilumatobacteraceae	CL500-29_marine_group	NA	CL500-29_marine_group	0	https://doi.org/10.1099/ijs.0.047316-0
5b47f4d6874c273ca33074402171f914	Bacteria	Actinobacteriota	Acidimicrobiia	Microtrichales	Ilumatobacteraceae	uncultured	NA	uncultured	0	https://doi.org/10.1099/ijs.0.047316-0
850ca4f6ed331e2c1d005016bbd67732	Bacteria	Actinobacteriota	Acidimicrobiia	IMCC26256	IMCC26256	IMCC26256	NA	IMCC26256	0	https://doi.org/10.3389/fmicb.2019.01573
ce68a49967e0face56fef255ecf972ee	Bacteria	Actinobacteriota	Acidimicrobiia	Microtrichales	Microtrichaceae	IMCC26207	NA	IMCC26207	0	https://doi.org/10.3389/fmicb.2019.01573
d1131f064a5ebe6fcdd692a295e5f897	Bacteria	Actinobacteriota	Acidimicrobiia	Microtrichales	Microtrichaceae	uncultured	NA	uncultured	0	https://doi.org/10.3389/fmicb.2019.01573
c661268387a253068e5684cf9e4e0b54	Bacteria	Actinobacteriota	Acidimicrobiia	NA	NA	NA	NA	Acidimicrobiia_NA_NA_NA	0	https://doi.org/10.3389/fmicb.2019.01573
e955079100a8fddd194714579c7f4b32	Bacteria	Actinobacteriota	Acidimicrobiia	Microtrichales	NA	NA	NA	Microtrichales_NA_NA	0	https://doi.org/10.3389/fmicb.2019.01573
dd85d4fd1605ddfba5d260fe982ad2e5	Bacteria	Actinobacteriota	Acidimicrobiia	Actinomarinales	uncultured	uncultured	NA	uncultured	0	None
578bf9bb9c7e5373490ac9d08727cde6	Bacteria	Actinobacteriota	Acidimicrobiia	Microtrichales	uncultured	uncultured	NA	uncultured	0	None
5050060ac0071c20d0672f2aaf3b0387	Bacteria	Actinobacteriota	Acidimicrobiia	uncultured	uncultured	uncultured	NA	uncultured	0	None
5d52a430fe10bfc38b0a6d3e569566d9	Bacteria	Acidobacteriota	Acidobacteriae	Acidobacteriales	Acidobacteriaceae_(Subgroup_1)	NA	NA	Acidobacteriaceae_(Subgroup_1)_NA	0	https://doi.org/10.1007/978-3-642-38954-2_160
1c380ce17eab48f4ef1239677f5ce823	Bacteria	Acidobacteriota	Acidobacteriae	Acidobacteriales	Acidobacteriaceae_(Subgroup_1)	Granulicella	NA	Granulicella	0	https://doi.org/10.1007/978-3-642-38954-2_160
493891b1d04f502f19f464244ac9f71b	Bacteria	Acidobacteriota	Acidobacteriae	Acidobacteriales	Acidobacteriaceae_(Subgroup_1)	Terriglobus	NA	Terriglobus	0	https://doi.org/10.1007/978-3-642-38954-2_160
1ec4d14b83c1ad6cef4427eadf23fce4	Bacteria	Acidobacteriota	Acidobacteriae	Acidobacteriales	Acidobacteriaceae_(Subgroup_1)	Bryocella	NA	Bryocella	0	https://doi.org/10.1007/978-3-642-38954-2_160
19b2b17b575291e6ecf5ef1fe8fa244e	Bacteria	Acidobacteriota	Acidobacteriae	Bryobacterales	Bryobacteraceae	Bryobacter	NA	Bryobacter	0	https://doi.org/10.1099/ijs.0.013250-0
60acc41977fc4be31212ed4d39da8013	Bacteria	Acidobacteriota	Acidobacteriae	Elev-16S-1166	Elev-16S-1166	Elev-16S-1166	NA	Elev-16S-1166	0	None
bcec358724bb44ede8b907a7c0e111f1	Bacteria	Acidobacteriota	Acidobacteriae	NA	NA	NA	NA	Acidobacteriae_NA_NA_NA	0	None
30f99d28fd5212848d2d4616163a6cc4	Bacteria	Acidobacteriota	Acidobacteriae	Acidobacteriales	NA	NA	NA	Acidobacteriales_NA_NA	0	None
6f04b88cbb75428ed7fd07a7e0670c56	Bacteria	Acidobacteriota	Acidobacteriae	Solibacterales	Solibacteraceae	Candidatus_Solibacter	NA	Candidatus_Solibacter	0	http://bacmap.wishartlab.com/organisms/403
e35a0fa5cac01bd9338f617c62c6cba3	Bacteria	Acidobacteriota	Acidobacteriae	Acidobacteriales	uncultured	uncultured	NA	uncultured	0	None
311c289260c0c3bacae34ab156a1662f	Bacteria	Actinobacteriota	Actinobacteria	Frankiales	Acidothermaceae	Acidothermus	NA	Acidothermus	0	https://doi.org/10.1099/00207713-36-3-435
33170b82cd22d8951e09f0f2ee251bdd	Bacteria	Actinobacteriota	Actinobacteria	Actinomycetales	Actinomycetaceae	Mobiluncus	NA	Mobiluncus	1	https://doi.org/10.1016/B978-0-12-391059-2.00018-8
5e596f9f0286998a6cfd8f61a8816af2	Bacteria	Actinobacteriota	Actinobacteria	Actinomycetales	Actinomycetaceae	Actinomyces	NA	Actinomyces	0	doi: 10.3390/antibiotics9080524
2b7ee11b42a9c45c7cc1d3dbee18f2c5	Bacteria	Actinobacteriota	Actinobacteria	Actinomycetales	Actinomycetaceae	Varibaculum	NA	Varibaculum	1	https://doi.org/10.1038/s41598-021-85592-w
d39b27a3c909dbfd04ad233587a13c7e	Bacteria	Actinobacteriota	Actinobacteria	Actinomycetales	Actinomycetaceae	Trueperella	NA	Trueperella	0	https://animalscience.tennessee.edu/rumen-microbes-trueperella-pyogenes/
cfc4aaeeacf919790dccac3e666754c7	Bacteria	Actinobacteriota	Actinobacteria	Actinomycetales	Actinomycetaceae	Actinotignum	NA	Actinotignum	1	https://doi.org/10.1093/cid/cix285
d5c9aed5c90b725af86c01f950f0829d	Bacteria	Actinobacteriota	Actinobacteria	Actinomycetales	Actinomycetaceae	Actinobaculum	NA	Actinobaculum	1	https://doi.org/10.1093/cid/cix285
c78d45990e4643c7744063eed67050a4	Bacteria	Actinobacteriota	Actinobacteria	Actinomycetales	Actinomycetaceae	Arcanobacterium	NA	Arcanobacterium	0	https://doi.org/10.1345%2Faph.1L294
6eb9de2b10d4f7123091b3c6487465cd	Bacteria	Actinobacteriota	Actinobacteria	Actinomycetales	Actinomycetaceae	F0332	NA	F0332	0	None
ac7b2cc43f06b76fff26621390667719	Bacteria	Actinobacteriota	Actinobacteria	Micrococcales	Beutenbergiaceae	Serinibacter	NA	Serinibacter	0	https://doi.org/10.1099/ijs.0.011106-0
222ed777b7655fa0dc33d57d1ace5488	Bacteria	Actinobacteriota	Actinobacteria	Micrococcales	Beutenbergiaceae	NA	NA	Beutenbergiaceae_NA	0	https://doi.org/10.4056/sigs.1162
33ef0d1f59a77dbe6742185f5cd9c8a8	Bacteria	Actinobacteriota	Actinobacteria	Micrococcales	Beutenbergiaceae	Salana	NA	Salana	0	https://doi.org/10.1099/00207713-51-5-1653
25848ae45c11d2d67ec457e52a8c2f3b	Bacteria	Actinobacteriota	Actinobacteria	Micrococcales	Bogoriellaceae	Georgenia	NA	Georgenia	0	https://doi.org/10.1016/j.gdata.2015.06.033
c41df52ea280893f1cbffc625f64f045	Bacteria	Actinobacteriota	Actinobacteria	Micrococcales	Brevibacteriaceae	Sediminivirga	NA	Sediminivirga	0	https://doi.org/10.1099/ijsem.0.000909
47a172412511e8f9fb8447c03ba10b18	Bacteria	Actinobacteriota	Actinobacteria	Micrococcales	Brevibacteriaceae	Brevibacterium	NA	Brevibacterium	1	https://doi.org/10.1186/s12879-019-3962-y
794703c6d98c01a359d0387fe64187a4	Bacteria	Actinobacteriota	Actinobacteria	Micrococcales	Cellulomonadaceae	Actinotalea	NA	Actinotalea	0	https://doi.org/10.1099/ijs.0.048512-0
5af139d0f230564f92d4efc8df2b5f86	Bacteria	Actinobacteriota	Actinobacteria	Corynebacteriales	Corynebacteriaceae	NA	NA	Corynebacteriaceae_NA	0
e324386cb5fcc8333ce0bbb2aee66d38	Bacteria	Actinobacteriota	Actinobacteria	Corynebacteriales	Corynebacteriaceae	Corynebacterium	NA	Corynebacterium	0	https://doi.org/10.1016/j.cmi.2015.10.032
24dfdc1951d007d168c66f3513e37afc	Bacteria	Actinobacteriota	Actinobacteria	Corynebacteriales	Corynebacteriaceae	Turicella	NA	Turicella	0	https://dx.doi.org/10.3389%2Ffcimb.2020.00051
0df52bde0ac287bb20a6c5a9a66201f2	Bacteria	Actinobacteriota	Actinobacteria	Corynebacteriales	Corynebacteriaceae	Lawsonella	NA	Lawsonella	0	https://doi.org/10.1016/j.cmi.2019.07.008
e9f59bcb982c7ce612d8121a6ce5c980	Bacteria	Actinobacteriota	Actinobacteria	Micrococcales	Demequinaceae	Demequina	NA	Demequina	0	https://doi.org/10.1099/ijs.0.000217
b96f1061bba5711c07983039a316a329	Bacteria	Actinobacteriota	Actinobacteria	Micrococcales	Dermabacteraceae	Dermabacter	NA	Dermabacter	0	https://dx.doi.org/10.1002%2F2052-2975.31
8d40902807a3a58cbab2b43b1341ce2e	Bacteria	Actinobacteriota	Actinobacteria	Micrococcales	Dermabacteraceae	Brachybacterium	NA	Brachybacterium	0	https://doi.org/10.1007/978-3-642-30138-4_170
5f576ea28f3cd35ee463aafa2dc01b35	Bacteria	Actinobacteriota	Actinobacteria	Micrococcales	Dermacoccaceae	Kytococcus	NA	Kytococcus	0	https://doi.org/10.1007/978-3-642-30138-4_170
8a8681bd58fa527cb40dc43c44a5f7cc	Bacteria	Actinobacteriota	Actinobacteria	Micrococcales	Dermacoccaceae	Dermacoccus	NA	Dermacoccus	0	https://doi.org/10.1007/978-3-642-30138-4_170
1ff038dc7841c2c9e985431386347416	Bacteria	Actinobacteriota	Actinobacteria	Micrococcales	Dermatophilaceae	NA	NA	Dermatophilaceae_NA	0	https://doi.org/10.1007/978-3-642-30138-4_177
f88845e22ed4975c40c05e8f527554b3	Bacteria	Actinobacteriota	Actinobacteria	Micrococcales	Dermatophilaceae	Piscicoccus	NA	Piscicoccus	0	https://doi.org/10.1007/978-3-642-30138-4_177
12785285f560428e7712a229516afc72	Bacteria	Actinobacteriota	Actinobacteria	Corynebacteriales	Dietziaceae	Dietzia	NA	Dietzia	0	https://doi.org/10.1111/j.1574-695X.2008.00513.x
c3da3717cf3617d512c07be09f48f24b	Bacteria	Actinobacteriota	Actinobacteria	Frankiales	Frankiaceae	Jatrophihabitans	NA	Jatrophihabitans	0	https://doi.org/10.1099/ijs.0.000173
ed48ea4f0093c13d6350de4c37131451	Bacteria	Actinobacteriota	Actinobacteria	Frankiales	Geodermatophilaceae	Klenkia	NA	Klenkia	0	https://doi.org/10.1007/978-3-642-30138-4_180
21972ec99539baee32bfc3f56f9b2b4a	Bacteria	Actinobacteriota	Actinobacteria	Frankiales	Geodermatophilaceae	Geodermatophilus	NA	Geodermatophilus	0	https://doi.org/10.1007/978-3-642-30138-4_180
620f84d2ce1ac80d2afe051233e28140	Bacteria	Actinobacteriota	Actinobacteria	Frankiales	Geodermatophilaceae	NA	NA	Geodermatophilaceae_NA	0	https://doi.org/10.1007/978-3-642-30138-4_180
63633a694b0c084de32184fad024ca13	Bacteria	Actinobacteriota	Actinobacteria	Frankiales	Geodermatophilaceae	Blastococcus	NA	Blastococcus	0	https://doi.org/10.1007/978-3-642-30138-4_180
229aa2adcf57a8442127806d715da546	Bacteria	Actinobacteriota	Actinobacteria	Frankiales	Geodermatophilaceae	Modestobacter	NA	Modestobacter	0	https://doi.org/10.1007/978-3-642-30138-4_180
81d7f863e52765fd2aef1fdcb6b0bc2e	Bacteria	Actinobacteriota	Actinobacteria	Micrococcales	Intrasporangiaceae	Ornithinicoccus	NA	Ornithinicoccus	0	https://doi.org/10.1007/978-3-642-30138-4_176
2b903c0136652ee670ebe6718c75b31c	Bacteria	Actinobacteriota	Actinobacteria	Micrococcales	Intrasporangiaceae	Arsenicicoccus	NA	Arsenicicoccus	0	https://doi.org/10.1007/978-3-642-30138-4_176
73c57c94f7c75a7d3bd353862672f271	Bacteria	Actinobacteriota	Actinobacteria	Micrococcales	Intrasporangiaceae	Serinicoccus	NA	Serinicoccus	0	https://doi.org/10.1007/978-3-642-30138-4_176
27724adc874e63cc785109ee937b238a	Bacteria	Actinobacteriota	Actinobacteria	Micrococcales	Intrasporangiaceae	Ornithinimicrobium	NA	Ornithinimicrobium	0	https://doi.org/10.1007/978-3-642-30138-4_176
21681190ed8ffe0d71cd536b7390cf7b	Bacteria	Actinobacteriota	Actinobacteria	Micrococcales	Intrasporangiaceae	Ornithinibacter	NA	Ornithinibacter	0	https://doi.org/10.1007/978-3-642-30138-4_176
8893e628a4ae92668a56e4189a76ff9a	Bacteria	Actinobacteriota	Actinobacteria	Micrococcales	Intrasporangiaceae	uncultured	NA	uncultured	0	https://doi.org/10.1007/978-3-642-30138-4_176
709eca32d1816734e1eb9d29cadfe31f	Bacteria	Actinobacteriota	Actinobacteria	Micrococcales	Intrasporangiaceae	Knoellia	NA	Knoellia	0	https://doi.org/10.1007/978-3-642-30138-4_176
0bee3a7989e5f4da8f0df432cb1616f2	Bacteria	Actinobacteriota	Actinobacteria	Micrococcales	Intrasporangiaceae	Tetrasphaera	NA	Tetrasphaera	0	https://doi.org/10.1007/978-3-642-30138-4_176
41cd9824f42bd71604b1460080093c6a	Bacteria	Actinobacteriota	Actinobacteria	Micrococcales	Intrasporangiaceae	NA	NA	Intrasporangiaceae_NA	0	https://doi.org/10.1007/978-3-642-30138-4_176
29d80c9b2aab2ac32d639588b7f58336	Bacteria	Actinobacteriota	Actinobacteria	Micrococcales	Intrasporangiaceae	Janibacter	NA	Janibacter	0	https://doi.org/10.1007/978-3-642-30138-4_176
c016a2f223e09bfc088e2fe1702c6488	Bacteria	Actinobacteriota	Actinobacteria	Micrococcales	Intrasporangiaceae	Humibacillus	NA	Humibacillus	0	https://doi.org/10.1007/978-3-642-30138-4_176
794fd05b9506dddaecf7c529ddec00a2	Bacteria	Actinobacteriota	Actinobacteria	Micrococcales	Intrasporangiaceae	Aquipuribacter	NA	Aquipuribacter	0	https://doi.org/10.1007/978-3-642-30138-4_176
92015ad09384a933b4f2e2638864f611	Bacteria	Actinobacteriota	Actinobacteria	Kineosporiales	Kineosporiaceae	Quadrisphaera	NA	Quadrisphaera	0	https://doi.org/10.1007/978-3-642-30138-4_179
0fca7c95ce39332d6143af79cabc40b5	Bacteria	Actinobacteriota	Actinobacteria	Kineosporiales	Kineosporiaceae	Kineosporia	NA	Kineosporia	0	https://doi.org/10.1007/978-3-642-30138-4_179
5fec76ee395c4d5566bc2f5d8349769b	Bacteria	Actinobacteriota	Actinobacteria	Kineosporiales	Kineosporiaceae	Kineococcus	NA	Kineococcus	0	https://doi.org/10.1007/978-3-642-30138-4_179
d2399e3d54f8d6e6f34f5d8d69df5063	Bacteria	Actinobacteriota	Actinobacteria	Kineosporiales	Kineosporiaceae	Pseudokineococcus	NA	Pseudokineococcus	0	https://doi.org/10.1007/978-3-642-30138-4_179
cb50268608b53f69a276f000891b3059	Bacteria	Actinobacteriota	Actinobacteria	Micrococcales	Microbacteriaceae	Leifsonia	NA	Leifsonia	0	https://dx.doi.org/10.7759%2Fcureus.17994
e2063706f3228a0b61d1c12ea5dda3e4	Bacteria	Actinobacteriota	Actinobacteria	Micrococcales	Microbacteriaceae	Clavibacter	NA	Clavibacter	0	https://doi.org/10.1094/pdis-09-10-0635
e646f31f43da596f4021d90e9be9c4df	Bacteria	Actinobacteriota	Actinobacteria	Micrococcales	Microbacteriaceae	Agromyces	NA	Agromyces	0	DOI: 10.1007/0-387-30743-5_43
035b16ba2429b741ccb7b432ee7dd437	Bacteria	Actinobacteriota	Actinobacteria	Micrococcales	Microbacteriaceae	Pseudoclavibacter	NA	Pseudoclavibacter	0	DOI: 10.1007/0-387-30743-5_43
843a0c6bc9bfa76bb4f696f454cc8481	Bacteria	Actinobacteriota	Actinobacteria	Micrococcales	Microbacteriaceae	Curtobacterium	NA	Curtobacterium	0	DOI: 10.1007/0-387-30743-5_43
1a502be8bc5c5227c36e78e21c175d36	Bacteria	Actinobacteriota	Actinobacteria	Micrococcales	Microbacteriaceae	NA	NA	Microbacteriaceae_NA	0	DOI: 10.1007/0-387-30743-5_43
290b405723afe36cb2eac31317f12597	Bacteria	Actinobacteriota	Actinobacteria	Micrococcales	Microbacteriaceae	Rathayibacter	NA	Rathayibacter	0	DOI: 10.1007/0-387-30743-5_43
5d3ec9e246dc55de2799f7c0eac80bd8	Bacteria	Actinobacteriota	Actinobacteria	Micrococcales	Microbacteriaceae	Okibacterium	NA	Okibacterium	0	DOI: 10.1007/0-387-30743-5_43
489dacf040bf3a8d4328885fce551f84	Bacteria	Actinobacteriota	Actinobacteria	Micrococcales	Microbacteriaceae	Marisediminicola	NA	Marisediminicola	0	DOI: 10.1007/0-387-30743-5_43
d0350f5a51073c3c66df9014e88bb6cd	Bacteria	Actinobacteriota	Actinobacteria	Micrococcales	Microbacteriaceae	Mycetocola	NA	Mycetocola	0	DOI: 10.1007/0-387-30743-5_43
39d73873e466a8762f3f464995f3ad2f	Bacteria	Actinobacteriota	Actinobacteria	Micrococcales	Microbacteriaceae	Plantibacter	NA	Plantibacter	0	DOI: 10.1007/0-387-30743-5_43
d920a75197a5dad28f689ee4bbc0255f	Bacteria	Actinobacteriota	Actinobacteria	Micrococcales	Microbacteriaceae	Amnibacterium	NA	Amnibacterium	0	DOI: 10.1007/0-387-30743-5_43
dbefae337217a5410788f57106181ca2	Bacteria	Actinobacteriota	Actinobacteria	Micrococcales	Microbacteriaceae	Herbiconiux	NA	Herbiconiux	0	DOI: 10.1007/0-387-30743-5_43
b4d79c7bac9dd28627a795d471be6674	Bacteria	Actinobacteriota	Actinobacteria	Micrococcales	Microbacteriaceae	Frigoribacterium	NA	Frigoribacterium	0	DOI: 10.1007/0-387-30743-5_43
7f139e9d496216c3d500a992381a8388	Bacteria	Actinobacteriota	Actinobacteria	Micrococcales	Microbacteriaceae	Conyzicola	NA	Conyzicola	0	DOI: 10.1007/0-387-30743-5_43
363d3f59f31c215272c11bd04dc0376b	Bacteria	Actinobacteriota	Actinobacteria	Micrococcales	Microbacteriaceae	Leucobacter	NA	Leucobacter	0	DOI: 10.1007/0-387-30743-5_43
558aa6c47f49b9da47d2035e64d4cd3d	Bacteria	Actinobacteriota	Actinobacteria	Micrococcales	Microbacteriaceae	Agrococcus	NA	Agrococcus	0	DOI: 10.1007/0-387-30743-5_43
17a92391c3cf0e86c0de6143e5c49b56	Bacteria	Actinobacteriota	Actinobacteria	Micrococcales	Microbacteriaceae	Microbacterium	NA	Microbacterium	0	DOI: 10.1007/0-387-30743-5_43
3649694f98373f6faa98fa406d9f8240	Bacteria	Actinobacteriota	Actinobacteria	Micrococcales	Microbacteriaceae	Microbacteriaceae	NA	Microbacteriaceae	0	DOI: 10.1007/0-387-30743-5_43
fa24d878c6dc2c76f7c268417e863fe9	Bacteria	Actinobacteriota	Actinobacteria	Micrococcales	Microbacteriaceae	Naasia	NA	Naasia	0	DOI: 10.1007/0-387-30743-5_43
26d191507e381d7f051847e78db193df	Bacteria	Actinobacteriota	Actinobacteria	Micrococcales	Micrococcaceae	Nesterenkonia	NA	Nesterenkonia	0	https://doi.org/10.1007/978-3-642-30138-4_168
197334702a8589471b62f8ad54dea194	Bacteria	Actinobacteriota	Actinobacteria	Micrococcales	Micrococcaceae	Garicola	NA	Garicola	0	https://doi.org/10.1007/978-3-642-30138-4_168
b23810254e9f9f512f52706ac483f6ac	Bacteria	Actinobacteriota	Actinobacteria	Micrococcales	Micrococcaceae	NA	NA	Micrococcaceae_NA	0	https://doi.org/10.1007/978-3-642-30138-4_168
41a8723ada34805b2dc36b05ee5805b7	Bacteria	Actinobacteriota	Actinobacteria	Micrococcales	Micrococcaceae	Pseudoglutamicibacter	NA	Pseudoglutamicibacter	0	https://doi.org/10.1007/978-3-642-30138-4_168
8e97e060520247c9a0a8119ec5916f9b	Bacteria	Actinobacteriota	Actinobacteria	Micrococcales	Micrococcaceae	Citricoccus	NA	Citricoccus	0	https://doi.org/10.1007/978-3-642-30138-4_168
578ebb5c9151678a0c2a6cd159f52a74	Bacteria	Actinobacteriota	Actinobacteria	Micrococcales	Micrococcaceae	Micrococcus	NA	Micrococcus	0	https://doi.org/10.1007/978-3-642-30138-4_168
8e8a24754e4752c6b9cfc9601142c475	Bacteria	Actinobacteriota	Actinobacteria	Micrococcales	Micrococcaceae	Glutamicibacter	NA	Glutamicibacter	0	https://doi.org/10.1007/978-3-642-30138-4_168
32af0fbaf7a853da0920ffed75e8b7d8	Bacteria	Actinobacteriota	Actinobacteria	Micrococcales	Micrococcaceae	Paeniglutamicibacter	NA	Paeniglutamicibacter	0	https://doi.org/10.1007/978-3-642-30138-4_168
1415300070bc6b04151d7b1149df654c	Bacteria	Actinobacteriota	Actinobacteria	Micrococcales	Micrococcaceae	Arthrobacter	NA	Arthrobacter	0	https://doi.org/10.1007/978-3-642-30138-4_168
c03c89632d3c4bde33e6c677ae51f89a	Bacteria	Actinobacteriota	Actinobacteria	Micrococcales	Micrococcaceae	Paenarthrobacter	NA	Paenarthrobacter	0	https://doi.org/10.1007/978-3-642-30138-4_168
929d95cb2c2a29bafba12e04b0818c58	Bacteria	Actinobacteriota	Actinobacteria	Micrococcales	Micrococcaceae	Pseudarthrobacter	NA	Pseudarthrobacter	0	https://doi.org/10.1007/978-3-642-30138-4_168
b1e7f7bc2c99bc75613ce5a11f75eb46	Bacteria	Actinobacteriota	Actinobacteria	Micrococcales	Micrococcaceae	Tersicoccus	NA	Tersicoccus	0	https://doi.org/10.1007/978-3-642-30138-4_168
51afe0f294ef41a2de597e8f0135596b	Bacteria	Actinobacteriota	Actinobacteria	Micrococcales	Micrococcaceae	Kocuria	NA	Kocuria	0	https://doi.org/10.1038/s41522-020-0130-5
dbd19c916ab439c7cf29b0f23f65d732	Bacteria	Actinobacteriota	Actinobacteria	Micrococcales	Micrococcaceae	Rothia	NA	Rothia	0	https://doi.org/10.1007/978-3-642-30138-4_168
e96c8487c8a6533ab4af6ab1b2cca5e3	Bacteria	Actinobacteriota	Actinobacteria	Micrococcales	Micrococcaceae	Auritidibacter	NA	Auritidibacter	0	https://doi.org/10.1007/978-3-642-30138-4_168
fc7d60392299c71847f81246d939f508	Bacteria	Actinobacteriota	Actinobacteria	Micrococcales	Micrococcaceae	Enteractinococcus	NA	Enteractinococcus	0	https://doi.org/10.1007/978-3-642-30138-4_168
9ebdbfc86947871e2739621d484397ac	Bacteria	Actinobacteriota	Actinobacteria	Micromonosporales	Micromonosporaceae	Krasilnikovia	NA	Krasilnikovia	0	https://doi.org/10.1007/978-3-642-30138-4_196
b0eb3a0f520d612e5031c1e60f0c65cf	Bacteria	Actinobacteriota	Actinobacteria	Micromonosporales	Micromonosporaceae	Stackebrandtia	NA	Stackebrandtia	0	https://doi.org/10.1007/978-3-642-30138-4_196
04f8887953d4ff2485b63785b08d4d37	Bacteria	Actinobacteriota	Actinobacteria	Micromonosporales	Micromonosporaceae	uncultured	NA	uncultured	0	https://doi.org/10.1007/978-3-642-30138-4_196
c29c8ea3a5168eda1560804bba2df730	Bacteria	Actinobacteriota	Actinobacteria	Micromonosporales	Micromonosporaceae	Micromonospora	NA	Micromonospora	0	https://doi.org/10.1007/978-3-642-30138-4_196
88271eaf8fc9f7fadb0b6751f107a37c	Bacteria	Actinobacteriota	Actinobacteria	Micromonosporales	Micromonosporaceae	NA	NA	Micromonosporaceae_NA	0	https://doi.org/10.1007/978-3-642-30138-4_196
80e152605fb6237f33b95ce459cf1739	Bacteria	Actinobacteriota	Actinobacteria	Micromonosporales	Micromonosporaceae	Actinoplanes	NA	Actinoplanes	0	https://doi.org/10.1007/978-3-642-30138-4_196
e763dffc296f963c90f7f81d566fda15	Bacteria	Actinobacteriota	Actinobacteria	Micromonosporales	Micromonosporaceae	Rugosimonospora	NA	Rugosimonospora	0	https://doi.org/10.1007/978-3-642-30138-4_196
0f5440a53241b7ddade463d08164c7bb	Bacteria	Actinobacteriota	Actinobacteria	Corynebacteriales	Mycobacteriaceae	Mycobacterium	NA	Mycobacterium	0	https://dx.doi.org/10.1016%2FS0065-2911(09)05502-7
c8f3b3dbb061145952149b7913101f10	Bacteria	Actinobacteriota	Actinobacteria	Micrococcales	NA	NA	NA	Micrococcales_NA_NA	0	None
6b0f10b8d71122a01a1a56bfe4de975d	Bacteria	Actinobacteriota	Actinobacteria	Frankiales	NA	NA	NA	Frankiales_NA_NA	0	None
b33dc213040e201874c214466d651aba	Bacteria	Actinobacteriota	Actinobacteria	NA	NA	NA	NA	Actinobacteria_NA_NA_NA	0	None
57434b1743d031f3363a6e2c2e20b301	Bacteria	Actinobacteriota	Actinobacteria	Frankiales	Nakamurellaceae	Nakamurella	NA	Nakamurella	0	https://doi.org/10.1101/2021.07.06.451231
fd5a2051c014d250dbad65527c7a9bf1	Bacteria	Actinobacteriota	Actinobacteria	Corynebacteriales	Nocardiaceae	Nocardia	NA	Nocardia	0	https://doi.org/10.1007/978-3-642-30138-4_404
6d1ddf1320253ca2c2e3dd8ac8e35b45	Bacteria	Actinobacteriota	Actinobacteria	Corynebacteriales	Nocardiaceae	Rhodococcus	NA	Rhodococcus	0	https://doi.org/10.1007/978-3-642-30138-4_404
0c8f5a487dc56a3615c1202d1f59688b	Bacteria	Actinobacteriota	Actinobacteria	Corynebacteriales	Nocardiaceae	Gordonia	NA	Gordonia	0	https://doi.org/10.1007/978-3-642-30138-4_404
fb9f0eb31ecfa5c8266e1f902a323e22	Bacteria	Actinobacteriota	Actinobacteria	Corynebacteriales	Nocardiaceae	Williamsia	NA	Williamsia	0	https://doi.org/10.1007/978-3-642-30138-4_404
afb9da4bc9f5a0fcd5c18e22b9c43f95	Bacteria	Actinobacteriota	Actinobacteria	Propionibacteriales	Nocardioidaceae	Kribbella	NA	Kribbella	0	https://doi.org/10.1007/978-3-642-30138-4_193
a6d3c93d1b0320729012d5ecc716957d	Bacteria	Actinobacteriota	Actinobacteria	Propionibacteriales	Nocardioidaceae	Marmoricola	NA	Marmoricola	0	https://doi.org/10.1099/ijs.0.65576-0
ff178c7a1a4183f4d04b781888521e1d	Bacteria	Actinobacteriota	Actinobacteria	Propionibacteriales	Nocardioidaceae	Nocardioides	NA	Nocardioides	0	https://doi.org/10.1007/978-3-642-30138-4_193
96f4e4b4bb405faf88e497df206eba41	Bacteria	Actinobacteriota	Actinobacteria	Propionibacteriales	Nocardioidaceae	Aeromicrobium	NA	Aeromicrobium	0	https://doi.org/10.1007/978-3-642-30138-4_193
0b7423d3997d42ab581ba3700447d5f1	Bacteria	Actinobacteriota	Actinobacteria	Propionibacteriales	Nocardioidaceae	NA	NA	Nocardioidaceae_NA	0	https://doi.org/10.1007/978-3-642-30138-4_193
a26b86102d1494b2a78698258a6aabac	Bacteria	Actinobacteriota	Actinobacteria	Streptosporangiales	Nocardiopsaceae	Nocardiopsis	NA	Nocardiopsis	0	https://doi.org/10.1016/j.micres.2015.03.010
a173a66d0d6c97e70667b4a45d9b2f0f	Bacteria	Actinobacteriota	Actinobacteria	Micrococcales	Promicromonosporaceae	Isoptericola	NA	Isoptericola	0	https://doi.org/10.1007/s00792-013-0531-y
72cf5d932395a65ecd31354390e8e15a	Bacteria	Actinobacteriota	Actinobacteria	Micrococcales	Promicromonosporaceae	Promicromonospora	NA	Promicromonospora	0	https://doi.org/10.1023/a:1023325817663
d97afd8844762e191be890c99e4f112f	Bacteria	Actinobacteriota	Actinobacteria	Micrococcales	Promicromonosporaceae	Cellulosimicrobium	NA	Cellulosimicrobium	0	https://dx.doi.org/10.1128%2FJCM.02485-05
e788ed1baecec044f852809f243785da	Bacteria	Actinobacteriota	Actinobacteria	Propionibacteriales	Propionibacteriaceae	Propioniciclava	NA	Propioniciclava	0	https://doi.org/10.1101/2021.07.06.451231
47b7a394e397660a9e62f80e8c9209ef	Bacteria	Actinobacteriota	Actinobacteria	Propionibacteriales	Propionibacteriaceae	Micropruina	NA	Micropruina	0	https://doi.org/10.3389/fmicb.2018.01004
f489abaae6c5b9f60a9edbb5974f9a8d	Bacteria	Actinobacteriota	Actinobacteria	Propionibacteriales	Propionibacteriaceae	NA	NA	Propionibacteriaceae_NA	0	https://doi.org/10.1007/978-3-642-30138-4_194
2d7e2fb212c9e2cab17de76cfe70edb7	Bacteria	Actinobacteriota	Actinobacteria	Propionibacteriales	Propionibacteriaceae	Haloactinopolyspora	NA	Haloactinopolyspora	0	https://doi.org/10.1099/ijs.0.062646-0
1ab4c72e3c3473f503b1a537ae9192be	Bacteria	Actinobacteriota	Actinobacteria	Propionibacteriales	Propionibacteriaceae	uncultured	NA	uncultured	0	https://doi.org/10.1007/978-3-642-30138-4_194
b96286e56b8ba12f4015b0f901987436	Bacteria	Actinobacteriota	Actinobacteria	Propionibacteriales	Propionibacteriaceae	Propionimicrobium	NA	Propionimicrobium	1	https://doi.org/10.1016/j.anaerobe.2020.102166
65c7dcda4e9147f14156c44f00f0fbcd	Bacteria	Actinobacteriota	Actinobacteria	Propionibacteriales	Propionibacteriaceae	Propionibacterium	NA	Propionibacterium	0	https://dx.doi.org/10.1128%2FCMR.00092-13
bd55a08cc57e3fa378a8e1b6f8d06b64	Bacteria	Actinobacteriota	Actinobacteria	Propionibacteriales	Propionibacteriaceae	Pseudopropionibacterium	NA	Pseudopropionibacterium	1	https://dx.doi.org/10.12659%2FAJCR.919775
b251bb6969df527aacd41e35454f7bb7	Bacteria	Actinobacteriota	Actinobacteria	Propionibacteriales	Propionibacteriaceae	Raineyella	NA	Raineyella	0	https://doi.org/10.1099/ijsem.0.001552
2c38d9d5742202da694d4721608fd637	Bacteria	Actinobacteriota	Actinobacteria	Propionibacteriales	Propionibacteriaceae	Cutibacterium	NA	Cutibacterium	0	Too many conflicting sources on Facultative vs. Obligate vs. Aerotolerant
86ffcaa2157d48627ac53e28b104c72a	Bacteria	Actinobacteriota	Actinobacteria	Propionibacteriales	Propionibacteriaceae	Luteococcus	NA	Luteococcus	0	https://doi.org/10.1099/ijs.0.058529-0
5c92dd963ad57765d96ba653ddfaeaa0	Bacteria	Actinobacteriota	Actinobacteria	Propionibacteriales	Propionibacteriaceae	Tessaracoccus	NA	Tessaracoccus	0	https://doi.org/10.1007/978-3-642-30138-4_194
37640dc68ceb2f67423497241ff862f3	Bacteria	Actinobacteriota	Actinobacteria	Propionibacteriales	Propionibacteriaceae	Friedmanniella	NA	Friedmanniella	0	https://doi.org/10.1099/ijs.0.007815-0
97cfd99351a6b9f7f7f0c770bd2dcf95	Bacteria	Actinobacteriota	Actinobacteria	Propionibacteriales	Propionibacteriaceae	Microlunatus	NA	Microlunatus	0	https://doi.org/10.1099/00207713-45-1-17
5296a00bc535c0eb880b53f69f20ec62	Bacteria	Actinobacteriota	Actinobacteria	Pseudonocardiales	Pseudonocardiaceae	Pseudonocardia	NA	Pseudonocardia	0	https://dx.doi.org/10.1186%2Fs12879-017-2538-y
6d00dbca04a6963f1b287d9385b043c2	Bacteria	Actinobacteriota	Actinobacteria	Pseudonocardiales	Pseudonocardiaceae	Actinophytocola	NA	Actinophytocola	0	https://doi.org/10.1099/ijs.0.021659-0
ce7cc8494daa875c6f1452a975d145ba	Bacteria	Actinobacteriota	Actinobacteria	Pseudonocardiales	Pseudonocardiaceae	Prauserella	NA	Prauserella	0	https://doi.org/10.1099/ijs.0.02611-0
31fd4f5e0e9c23fbd28e6c8eda2c8cd3	Bacteria	Actinobacteriota	Actinobacteria	Pseudonocardiales	Pseudonocardiaceae	Saccharopolyspora	NA	Saccharopolyspora	0	https://doi.org/10.1002/cpmc.21
c5f809bc092edd535025b3dd0bc6c93b	Bacteria	Actinobacteriota	Actinobacteria	Micrococcales	Sanguibacteraceae	Sanguibacter	NA	Sanguibacter	0	https://dx.doi.org/10.4056%2Fsigs.16197
782ddb5ab0c4e50ef7984b46ef792508	Bacteria	Actinobacteriota	Actinobacteria	Frankiales	Sporichthyaceae	uncultured	NA	uncultured	0	https://doi.org/10.1007/978-3-642-30138-4_182
3a79e6f4725e70402ae20298f976239d	Bacteria	Actinobacteriota	Actinobacteria	Frankiales	Sporichthyaceae	Longivirga	NA	Longivirga	0	https://doi.org/10.1007/978-3-642-30138-4_182
9fd95d824e70e7522c5729c0e11f11f6	Bacteria	Actinobacteriota	Actinobacteria	Streptomycetales	Streptomycetaceae	Streptomyces	NA	Streptomyces	0	https://doi.org/10.1007/978-3-642-30138-4_184
f4072b534efb66e1e81d1668b82336f7	Bacteria	Actinobacteriota	Actinobacteria	Streptosporangiales	Streptosporangiaceae	Nonomuraea	NA	Nonomuraea	0	https://dx.doi.org/10.1099%2Fijs.0.045617-0
872a45e139db14624e8bbb18765f4657	Bacteria	Actinobacteriota	Actinobacteria	Streptosporangiales	Thermomonosporaceae	Actinomadura	NA	Actinomadura	0	https://doi.org/10.1002/cpmc.22
63c14b6462cea84fa884444d6e615682	Bacteria	Actinobacteriota	Actinobacteria	Corynebacteriales	Tsukamurellaceae	Tsukamurella	NA	Tsukamurella	0	https://dx.doi.org/10.1016%2Fj.nmni.2017.10.002
b9686202ebf7ef392b03729088dbae16	Bacteria	Actinobacteriota	Actinobacteria	Frankiales	uncultured	uncultured	NA	uncultured	0	None
d3c81a9f956071cc98159e9f6c48c9fa	Bacteria	Proteobacteria	Alphaproteobacteria	Rhizobiales	A0839	A0839	NA	A0839	0	https://doi.org/10.1099/ijs.0.02902-0
8ca9972d0fe39e1000c9c249d0418755	Bacteria	Proteobacteria	Alphaproteobacteria	Acetobacterales	Acetobacteraceae	NA	NA	Acetobacteraceae_NA	0	https://doi.org/10.1007/0-387-30745-1_9
503dba32073ba6a69c867b7ee613a246	Bacteria	Proteobacteria	Alphaproteobacteria	Acetobacterales	Acetobacteraceae	Roseomonas	NA	Roseomonas	0	https://doi.org/10.1007/0-387-30745-1_9
0f470d5e9cada95a9069a10a4ca54ae7	Bacteria	Proteobacteria	Alphaproteobacteria	Acetobacterales	Acetobacteraceae	Belnapia	NA	Belnapia	0	https://doi.org/10.1007/0-387-30745-1_9
fe64ec7791e1fcd2d40f449b7ec5b4bb	Bacteria	Proteobacteria	Alphaproteobacteria	Acetobacterales	Acetobacteraceae	Muricoccus	NA	Muricoccus	0	https://doi.org/10.1007/0-387-30745-1_9
41f7b75878956bed7bd0a30afe097b6f	Bacteria	Proteobacteria	Alphaproteobacteria	Acetobacterales	Acetobacteraceae	Craurococcus-Caldovatus	NA	Craurococcus-Caldovatus	0	https://doi.org/10.1007/0-387-30745-1_9
75d5bb5b5f7395a05d831b479920f079	Bacteria	Proteobacteria	Alphaproteobacteria	Acetobacterales	Acetobacteraceae	uncultured	NA	uncultured	0	https://doi.org/10.1007/0-387-30745-1_9
2c163f1ac88880f3df3a15815e29d6e3	Bacteria	Proteobacteria	Alphaproteobacteria	Acetobacterales	Acetobacteraceae	Asaia	NA	Asaia	0	https://doi.org/10.1007/0-387-30745-1_9
22889c8f8e5b39447549c420873a3095	Bacteria	Proteobacteria	Alphaproteobacteria	Acetobacterales	Acetobacteraceae	Endobacter	NA	Endobacter	0	https://doi.org/10.1007/0-387-30745-1_9
9bafba648bb0930181f957e5ba40de0a	Bacteria	Proteobacteria	Alphaproteobacteria	Acetobacterales	Acetobacteraceae	Acetobacter	NA	Acetobacter	0	https://doi.org/10.1007/0-387-30745-1_9
f9c99fe2a735fe040442a94b441828be	Bacteria	Proteobacteria	Alphaproteobacteria	Acetobacterales	Acetobacteraceae	Gluconobacter	NA	Gluconobacter	0	https://doi.org/10.1007/0-387-30745-1_9
9e50569a7c198108ee85ecd44806b9a8	Bacteria	Proteobacteria	Alphaproteobacteria	Acetobacterales	Acetobacteraceae	Acidiphilium	NA	Acidiphilium	0	https://doi.org/10.1007/0-387-30745-1_9
ec2ab0fffa1a07229a80ed0532792e1d	Bacteria	Proteobacteria	Alphaproteobacteria	Acetobacterales	Acetobacteraceae	Acidocella	NA	Acidocella	0	https://doi.org/10.1007/0-387-30745-1_9
108f7706dba57663995a97b9e3f6a120	Bacteria	Proteobacteria	Alphaproteobacteria	Azospirillales	Azospirillaceae	Skermanella	NA	Skermanella	0	https://doi.org/10.1099/ijs.0.64676-0
b7ab2ae0c34f2cfba7116903db8100ba	Bacteria	Proteobacteria	Alphaproteobacteria	Rhizobiales	Beijerinckiaceae	Methylorosula	NA	Methylorosula	0	https://doi.org/10.1007/978-3-642-30197-1_255
40c1ed84c361dece11d1663830f221d6	Bacteria	Proteobacteria	Alphaproteobacteria	Rhizobiales	Beijerinckiaceae	Methylocella	NA	Methylocella	0	https://doi.org/10.1007/978-3-642-30197-1_255
e26ccfd1052697019fdae1020af62f8c	Bacteria	Proteobacteria	Alphaproteobacteria	Rhizobiales	Beijerinckiaceae	1174-901-12	NA	1174-901-12	0	https://doi.org/10.1007/978-3-642-30197-1_255
6c21129697cf5ff63c00f1015369f55a	Bacteria	Proteobacteria	Alphaproteobacteria	Rhizobiales	Beijerinckiaceae	Bosea	NA	Bosea	0	https://doi.org/10.1007/978-3-642-30197-1_255
8ae889052f127bad165942b685f425c6	Bacteria	Proteobacteria	Alphaproteobacteria	Rhizobiales	Beijerinckiaceae	Psychroglaciecola	NA	Psychroglaciecola	0	https://doi.org/10.1007/978-3-642-30197-1_255
df549f02786b1361fd74786cd6f4808c	Bacteria	Proteobacteria	Alphaproteobacteria	Rhizobiales	Beijerinckiaceae	NA	NA	Beijerinckiaceae_NA	0	https://doi.org/10.1007/978-3-642-30197-1_255
5de77b3e3fef5f089f1149f23456ff87	Bacteria	Proteobacteria	Alphaproteobacteria	Rhizobiales	Beijerinckiaceae	Methylobacterium-Methylorubrum	NA	Methylobacterium-Methylorubrum	0	https://doi.org/10.1007/978-3-642-30197-1_255
2a293ad6a30343bf87535970813c0c50	Bacteria	Proteobacteria	Alphaproteobacteria	Rhizobiales	Beijerinckiaceae	Microvirga	NA	Microvirga	0	https://doi.org/10.1007/978-3-642-30197-1_255
86067c9daa144170ec6997d0b989048a	Bacteria	Proteobacteria	Alphaproteobacteria	Rhizobiales	Beijerinckiaceae	Camelimonas	NA	Camelimonas	0	https://doi.org/10.1007/978-3-642-30197-1_255
9492f9fb542832cc9b72568b5170a056	Bacteria	Proteobacteria	Alphaproteobacteria	Rhizobiales	Beijerinckiaceae	alphaI_cluster	NA	alphaI_cluster	0	https://doi.org/10.1007/978-3-642-30197-1_255
5ddffb29362f5668e6522cfbbcbf4b4a	Bacteria	Proteobacteria	Alphaproteobacteria	Caedibacterales	Caedibacteraceae	Candidatus_Nucleicultrix	NA	Candidatus_Nucleicultrix	0	None
24fba6fbb6803db7172bbe174cbf0c59	Bacteria	Proteobacteria	Alphaproteobacteria	Caulobacterales	Caulobacteraceae	PMMR1	NA	PMMR1	0	https://genome.jgi.doe.gov/portal/CauspPMMR1/CauspPMMR1.info.html
e04521050f0d75fa388bddc4f2f34e56	Bacteria	Proteobacteria	Alphaproteobacteria	Caulobacterales	Caulobacteraceae	Caulobacter	NA	Caulobacter	0	https://dx.doi.org/10.1155%2F2012%2F231894
dd98f1e818fff3193f2552cfd064416e	Bacteria	Proteobacteria	Alphaproteobacteria	Caulobacterales	Caulobacteraceae	Brevundimonas	NA	Brevundimonas	0	https://dx.doi.org/10.1080%2F21505594.2017.1419116
6a8f3bc68b17d53c9a07b5873a99a980	Bacteria	Proteobacteria	Alphaproteobacteria	Caulobacterales	Caulobacteraceae	Phenylobacterium	NA	Phenylobacterium	0	https://doi.org/10.1099/ijs.0.63138-0
8d4350dc68f75b1deae524fddbfec648	Bacteria	Proteobacteria	Alphaproteobacteria	Caulobacterales	Caulobacteraceae	NA	NA	Caulobacteraceae_NA	0	https://doi.org/10.1099/ijs.0.63138-0
1196c11c89966342f10d47484347bd9a	Bacteria	Proteobacteria	Alphaproteobacteria	Caulobacterales	Caulobacteraceae	uncultured	NA	uncultured	0	https://doi.org/10.1099/ijs.0.63138-0
471ad8dbcf6cbf164e23a8d821aae098	Bacteria	Proteobacteria	Alphaproteobacteria	Rhizobiales	D05-2	D05-2	NA	D05-2	0	None
bfa03dbd4c163ab79053aa08c182fdfa	Bacteria	Proteobacteria	Alphaproteobacteria	Defluviicoccales	Defluviicoccaceae	Defluviicoccus	NA	Defluviicoccus	0	https://doi.org/10.1099/mic.0.2006/001032-0
4d7f251f69e656438669bc43993e6c0d	Bacteria	Proteobacteria	Alphaproteobacteria	Rhizobiales	Devosiaceae	Pelagibacterium	NA	Pelagibacterium	0	https://doi.org/10.1099/ijs.0.023325-0
0c2b4451cba9e0b58b63534385c29636	Bacteria	Proteobacteria	Alphaproteobacteria	Rhizobiales	Devosiaceae	Devosia	NA	Devosia	0	https://doi.org/10.1099/ijs.0.046607-0
2d2288503627d8235e8c8588a111e2af	Bacteria	Proteobacteria	Alphaproteobacteria	Rhizobiales	Devosiaceae	NA	NA	Devosiaceae_NA	0	https://doi.org/10.1099/ijs.0.046607-0
834827fbcac06e0df3ffbc65a1de2d76	Bacteria	Proteobacteria	Alphaproteobacteria	Dongiales	Dongiaceae	Dongia	NA	Dongia	0	https://doi.org/10.1099/ijs.0.020347-0
e8b1af20470742929f85509e3a13c023	Bacteria	Proteobacteria	Alphaproteobacteria	Ferrovibrionales	Ferrovibrionaceae	Ferrovibrio	NA	Ferrovibrio	0	https://doi.org/10.1099/ijsem.0.002527
953357883d9b60014d9bd615491c02a4	Bacteria	Proteobacteria	Alphaproteobacteria	Kiloniellales	Fodinicurvataceae	uncultured	NA	uncultured	0	https://doi.org/10.1099/ijsem.0.002527
db4e95786f75f5deca741470f0d2cb57	Bacteria	Proteobacteria	Alphaproteobacteria	Tistrellales	Geminicoccaceae	Candidatus_Alysiosphaera	NA	Candidatus_Alysiosphaera	0	https://doi.org/10.1099/mic.0.29249-0
069b9a2c6848e87983666db494ba406d	Bacteria	Proteobacteria	Alphaproteobacteria	Holosporales	Holosporaceae	uncultured	NA	uncultured	0	None
4cb2520494deeb7545a6489c8ab8f688	Bacteria	Proteobacteria	Alphaproteobacteria	Rhizobiales	Hyphomicrobiaceae	NA	NA	Hyphomicrobiaceae_NA	0	https://doi.org/10.1007/978-3-642-30197-1_257
7a2098fa7bc1fa2a7f1750283c921387	Bacteria	Proteobacteria	Alphaproteobacteria	Rhizobiales	Hyphomicrobiaceae	Pedomicrobium	NA	Pedomicrobium	0	https://doi.org/10.1101/2021.07.06.451231
3a6c3864c9162b983aa90f28296c92e2	Bacteria	Proteobacteria	Alphaproteobacteria	Rhizobiales	Hyphomicrobiaceae	Hyphomicrobium	NA	Hyphomicrobium	0	https://dx.doi.org/10.1128%2FAEM.00848-15
cd0904545ca1c795daf56707d913885d	Bacteria	Proteobacteria	Alphaproteobacteria	Rhizobiales	Kaistiaceae	Kaistia	NA	Kaistia	0	https://doi.org/10.2323/jgam.50.249
617b8d8719f9f98f6cd1c28d9674d491	Bacteria	Proteobacteria	Alphaproteobacteria	Rhodospirillales	Magnetospiraceae	uncultured	NA	uncultured	0	None
7119fc1288caabf2b5f798d77e8ee571	Bacteria	Proteobacteria	Alphaproteobacteria	Rhizobiales	Methyloligellaceae	uncultured	NA	uncultured	0	None
2b926cd325a1e213a8195916373cf7d7	Bacteria	Proteobacteria	Alphaproteobacteria	Rickettsiales	Mitochondria	Mitochondria	NA	Mitochondria	0	None
dfd5206bcf504ee2a047143eb1342c5d	Bacteria	Proteobacteria	Alphaproteobacteria	Rickettsiales	NA	NA	NA	Rickettsiales_NA_NA	0	None
f5c1e274288f897ccd2f9e5c46677f64	Bacteria	Proteobacteria	Alphaproteobacteria	Rhizobiales	NA	NA	NA	Rhizobiales_NA_NA	0	None
44239ed23d0c20d477ed84d83c03cf32	Bacteria	Proteobacteria	Alphaproteobacteria	NA	NA	NA	NA	Alphaproteobacteria_NA_NA_NA	0	None
3dd36441da45b17b0901e69e7e0bff4f	Bacteria	Proteobacteria	Alphaproteobacteria	Rhodospirillales	NA	NA	NA	Rhodospirillales_NA_NA	0	None
f071a981992d6b447e94aa621a8a70f2	Bacteria	Proteobacteria	Alphaproteobacteria	Parvibaculales	Parvibaculaceae	Parvibaculum	NA	Parvibaculum	0	https://doi.org/10.4056/sigs.2215005
adcae3f5a43e4dca840c01d62e6416a5	Bacteria	Proteobacteria	Alphaproteobacteria	Rhizobiales	Pleomorphomonadaceae	Pleomorphomonas	NA	Pleomorphomonas	0	https://doi.org/10.1093/femsec/fiy056
c0f7fd3431b858d2940273a6a425d17c	Bacteria	Proteobacteria	Alphaproteobacteria	Rhizobiales	Pleomorphomonadaceae	Prosthecomicrobium	NA	Prosthecomicrobium	0	https://doi.org/10.1128/jb.95.5.1921-1942.1968
c37b152ba21b8486548da68d2e8888f0	Bacteria	Proteobacteria	Alphaproteobacteria	Reyranellales	Reyranellaceae	Reyranella	NA	Reyranella	0	https://doi.org/10.1099/ijsem.0.001913
190d6b671f609a3fe1d37a89e771fd6b	Bacteria	Proteobacteria	Alphaproteobacteria	Rhizobiales	Rhizobiaceae	Pseudochrobactrum	NA	Pseudochrobactrum	0	https://doi.org/10.1099/ijs.0.65828-0
b42d663cf6e4bf6e9916cf88ac74a818	Bacteria	Proteobacteria	Alphaproteobacteria	Rhizobiales	Rhizobiaceae	uncultured	NA	uncultured	0	10.1007/978-3-642-30197-1_297
bed4baba99fdba5ed8a4dc72d1949f0d	Bacteria	Proteobacteria	Alphaproteobacteria	Rhizobiales	Rhizobiaceae	Ensifer	NA	Ensifer	0	10.1007/978-3-642-30197-1_297
3e4dc899e2e86d51e63382234122285a	Bacteria	Proteobacteria	Alphaproteobacteria	Rhizobiales	Rhizobiaceae	NA	NA	Rhizobiaceae_NA	0	10.1007/978-3-642-30197-1_297
74421f1dec8d8ad9ee5c038757996b73	Bacteria	Proteobacteria	Alphaproteobacteria	Rhizobiales	Rhizobiaceae	Aminobacter	NA	Aminobacter	0	10.1007/978-3-642-30197-1_297
e8908bb228dc1ba75e86c16dac18b1ea	Bacteria	Proteobacteria	Alphaproteobacteria	Rhizobiales	Rhizobiaceae	Mesorhizobium	NA	Mesorhizobium	0	10.1007/978-3-642-30197-1_297
fb698963b41154486fd843ae146e84b9	Bacteria	Proteobacteria	Alphaproteobacteria	Rhizobiales	Rhizobiaceae	Aureimonas	NA	Aureimonas	0	10.1007/978-3-642-30197-1_297
61032d4dab25ec71b5c1da1eec4c18fc	Bacteria	Proteobacteria	Alphaproteobacteria	Rhizobiales	Rhizobiaceae	Shinella	NA	Shinella	0	10.1007/978-3-642-30197-1_297
e83a06b2d2aff786d4504406b4036161	Bacteria	Proteobacteria	Alphaproteobacteria	Rhizobiales	Rhizobiaceae	Phyllobacterium	NA	Phyllobacterium	0	10.1007/978-3-642-30197-1_297
7d669af360bc9f87ff47776ae2f219ed	Bacteria	Proteobacteria	Alphaproteobacteria	Rhizobiales	Rhizobiaceae	Aquamicrobium	NA	Aquamicrobium	0	10.1007/978-3-642-30197-1_297
7156f23cb1bb0b928bcbc4bf53f6f002	Bacteria	Proteobacteria	Alphaproteobacteria	Rhizobiales	Rhizobiaceae	Tianweitania	NA	Tianweitania	0	10.1007/978-3-642-30197-1_297
c318f3d73f2f9c4f66d7cc00cc1d5f3b	Bacteria	Proteobacteria	Alphaproteobacteria	Rhizobiales	Rhizobiaceae	Ochrobactrum	NA	Ochrobactrum	0	10.1007/978-3-642-30197-1_297
29a1231f499d629e28b8001c7ec1515a	Bacteria	Proteobacteria	Alphaproteobacteria	Rhizobiales	Rhizobiales_Incertae_Sedis	Alsobacter	NA	Alsobacter	0	https://dx.doi.org/10.1128%2Faem.66.9.4037-4044.2000
7a71e56c96562eada322dcee776df4dd	Bacteria	Proteobacteria	Alphaproteobacteria	Rhodobacterales	Rhodobacteraceae	Limibaculum	NA	Limibaculum	0	https://doi.org/10.1099/ijsem.0.002200
43641212eb4933f904039afcd2565f1b	Bacteria	Proteobacteria	Alphaproteobacteria	Rhodobacterales	Rhodobacteraceae	Defluviimonas	NA	Defluviimonas	0	https://doi.org/10.1099/ijs.0.048389-0
9baa7a9b39f439d0c27748abd6eec158	Bacteria	Proteobacteria	Alphaproteobacteria	Rhodobacterales	Rhodobacteraceae	Paenirhodobacter	NA	Paenirhodobacter	0	https://doi.org/10.1099/ijs.0.050351-0
4922b6142ef9dac4c6d8a98cda100c27	Bacteria	Proteobacteria	Alphaproteobacteria	Rhodobacterales	Rhodobacteraceae	Thioclava	NA	Thioclava	0	https://doi.org/10.1007/978-3-642-30197-1_377
a2d526b154ecc27d488d2b9066703d89	Bacteria	Proteobacteria	Alphaproteobacteria	Rhodobacterales	Rhodobacteraceae	NA	NA	Rhodobacteraceae_NA	0	https://doi.org/10.1007/978-3-642-30197-1_377
1afc8859c41b54a0b4cbaa1e6ad4b8bb	Bacteria	Proteobacteria	Alphaproteobacteria	Rhodobacterales	Rhodobacteraceae	Gemmobacter	NA	Gemmobacter	0	https://doi.org/10.1007/978-3-642-30197-1_377
9c9d6cc8fd4091e89570f99e317edf0e	Bacteria	Proteobacteria	Alphaproteobacteria	Rhodobacterales	Rhodobacteraceae	Rhodobacter	NA	Rhodobacter	0	https://doi.org/10.1007/978-3-642-30197-1_377
65c9fb2233a8c0d21e99ba69d13d1e6d	Bacteria	Proteobacteria	Alphaproteobacteria	Rhodobacterales	Rhodobacteraceae	Haematobacter	NA	Haematobacter	0	https://doi.org/10.1007/978-3-642-30197-1_377
a7d764e24923b80ef4d785c2e47406fa	Bacteria	Proteobacteria	Alphaproteobacteria	Rhodobacterales	Rhodobacteraceae	Amaricoccus	NA	Amaricoccus	0	https://doi.org/10.1007/978-3-642-30197-1_377
a843d5b09ef62c20f49ad281432fdc56	Bacteria	Proteobacteria	Alphaproteobacteria	Rhodobacterales	Rhodobacteraceae	uncultured	NA	uncultured	0	https://doi.org/10.1007/978-3-642-30197-1_377
b55756751fc6ea75e779867ce7507a15	Bacteria	Proteobacteria	Alphaproteobacteria	Rhodobacterales	Rhodobacteraceae	Paracoccus	NA	Paracoccus	0	https://doi.org/10.1007/978-3-642-30197-1_377
69b5cbe92298d669469c88bb4de809da	Bacteria	Proteobacteria	Alphaproteobacteria	Rhodobacterales	Rhodobacteraceae	Rubellimicrobium	NA	Rubellimicrobium	0	https://doi.org/10.1007/978-3-642-30197-1_377
cce7b8ef432f631f5c4695d54c77d94f	Bacteria	Proteobacteria	Alphaproteobacteria	Rhodobacterales	Rhodobacteraceae	Ketogulonicigenium	NA	Ketogulonicigenium	0	https://doi.org/10.1007/978-3-642-30197-1_377
bb5d314c8d35eef45e58de1fd53409a2	Bacteria	Proteobacteria	Alphaproteobacteria	Rickettsiales	Rickettsiales	Candidatus_Jidaibacter	NA	Candidatus_Jidaibacter	0	None
986d7a60a181bffe957b52c18862110d	Bacteria	Proteobacteria	Alphaproteobacteria	Sphingomonadales	Sphingomonadaceae	DSSF69	NA	DSSF69	0	https://doi.org/10.1007/978-3-642-30197-1_302
8a79470ea37367faa479a3e53396a1e0	Bacteria	Proteobacteria	Alphaproteobacteria	Sphingomonadales	Sphingomonadaceae	Sphingoaurantiacus	NA	Sphingoaurantiacus	0	https://doi.org/10.1007/978-3-642-30197-1_302
48208bea3a8c069364f8290cb6e030ae	Bacteria	Proteobacteria	Alphaproteobacteria	Sphingomonadales	Sphingomonadaceae	Sphingorhabdus	NA	Sphingorhabdus	0	https://doi.org/10.1007/978-3-642-30197-1_302
c252b3465eca00c2ece259cbade5b1e8	Bacteria	Proteobacteria	Alphaproteobacteria	Sphingomonadales	Sphingomonadaceae	uncultured	NA	uncultured	0	https://doi.org/10.1007/978-3-642-30197-1_302
52042b282b41b7140f05b737e03593c2	Bacteria	Proteobacteria	Alphaproteobacteria	Sphingomonadales	Sphingomonadaceae	Novosphingobium	NA	Novosphingobium	0	https://doi.org/10.1007/978-3-642-30197-1_302
668956d890fff6c32af4451bf5bb56e2	Bacteria	Proteobacteria	Alphaproteobacteria	Sphingomonadales	Sphingomonadaceae	Porphyrobacter	NA	Porphyrobacter	0	https://doi.org/10.1007/978-3-642-30197-1_302
fc0025c6bded963125662f7fa360dd9a	Bacteria	Proteobacteria	Alphaproteobacteria	Sphingomonadales	Sphingomonadaceae	Altererythrobacter	NA	Altererythrobacter	0	https://doi.org/10.1007/978-3-642-30197-1_302
a895ff5baaff76c04696997837bd232d	Bacteria	Proteobacteria	Alphaproteobacteria	Sphingomonadales	Sphingomonadaceae	Qipengyuania	NA	Qipengyuania	0	https://doi.org/10.1007/978-3-642-30197-1_302
9ccd7d666382101cff3486dcfbe61a98	Bacteria	Proteobacteria	Alphaproteobacteria	Sphingomonadales	Sphingomonadaceae	Sphingopyxis	NA	Sphingopyxis	0	https://doi.org/10.1038/s41522-020-0130-5
fb032431f497842cbc911caa70d73e7c	Bacteria	Proteobacteria	Alphaproteobacteria	Sphingomonadales	Sphingomonadaceae	Blastomonas	NA	Blastomonas	0	https://doi.org/10.1007/978-3-642-30197-1_302
51dbd3d93881ce8448e4f5adc5289eb3	Bacteria	Proteobacteria	Alphaproteobacteria	Sphingomonadales	Sphingomonadaceae	NA	NA	Sphingomonadaceae_NA	0	https://doi.org/10.1007/978-3-642-30197-1_302
d324a7723abb57febfc92466bf80ceb7	Bacteria	Proteobacteria	Alphaproteobacteria	Sphingomonadales	Sphingomonadaceae	Sandaracinobacter	NA	Sandaracinobacter	0	https://doi.org/10.1007/978-3-642-30197-1_302
80e1cd67cf47ad3f99e84f72c6474df7	Bacteria	Proteobacteria	Alphaproteobacteria	Sphingomonadales	Sphingomonadaceae	Sphingobium	NA	Sphingobium	0	https://doi.org/10.1007/978-3-642-30197-1_302
552d745961c45b62bf98ebcfae8f9ff5	Bacteria	Proteobacteria	Alphaproteobacteria	Sphingomonadales	Sphingomonadaceae	Sphingomonas	NA	Sphingomonas	0	https://doi.org/10.1007/978-3-642-30197-1_302
f8aa3d51b234c03e85f75deec2577ddd	Bacteria	Proteobacteria	Alphaproteobacteria	Sphingomonadales	Sphingomonadaceae	Polymorphobacter	NA	Polymorphobacter	0	https://doi.org/10.1007/978-3-642-30197-1_302
a6d40c5dbedc2ea5d3c8130694826744	Bacteria	Proteobacteria	Alphaproteobacteria	uncultured	uncultured	uncultured	NA	uncultured	0	None
12ca6c66d67ea239c47a7d4822855490	Bacteria	Proteobacteria	Alphaproteobacteria	Rhizobiales	uncultured	uncultured	NA	uncultured	0	None
913b3243050c3a12bf66e323399cc0a6	Bacteria	Proteobacteria	Alphaproteobacteria	Rhodospirillales	uncultured	uncultured	NA	uncultured	0	None
0446cb8f330cc3d5ccce3c2b55406345	Bacteria	Proteobacteria	Alphaproteobacteria	Micavibrionales	uncultured	uncultured	NA	uncultured	0	None
e4698943711938ff03d097b848748d36	Bacteria	Proteobacteria	Alphaproteobacteria	Azospirillales	uncultured	uncultured	NA	uncultured	0	None
c229fe445eb30abb48cde57c7d6c410d	Bacteria	Proteobacteria	Alphaproteobacteria	Elsterales	uncultured	uncultured	NA	uncultured	0	None
b3e1d5d1e60846df01e3ab0eb24121a7	Bacteria	Proteobacteria	Alphaproteobacteria	Rhizobiales	Xanthobacteraceae	Tardiphaga	NA	Tardiphaga	0	https://doi.org/10.1007/978-3-642-30197-1_258
2747a1561e297a5b89186205e42f416e	Bacteria	Proteobacteria	Alphaproteobacteria	Rhizobiales	Xanthobacteraceae	Rhodopseudomonas	NA	Rhodopseudomonas	0	https://doi.org/10.1007/978-3-642-30197-1_258
ed85b271168f923099279d2e666d2d5b	Bacteria	Proteobacteria	Alphaproteobacteria	Rhizobiales	Xanthobacteraceae	Bradyrhizobium	NA	Bradyrhizobium	0	https://doi.org/10.1007/978-3-642-30197-1_258
e28fe2b2daf7db2ae54add53eb1f9f7f	Bacteria	Proteobacteria	Alphaproteobacteria	Rhizobiales	Xanthobacteraceae	NA	NA	Xanthobacteraceae_NA	0	https://doi.org/10.1007/978-3-642-30197-1_258
565e109e47ca082d8723bdac82532480	Bacteria	Proteobacteria	Alphaproteobacteria	Rhizobiales	Xanthobacteraceae	Pseudolabrys	NA	Pseudolabrys	0	https://doi.org/10.1007/978-3-642-30197-1_258
7a00ac11cb55c1d5364112214276e20a	Bacteria	Proteobacteria	Alphaproteobacteria	Rhizobiales	Xanthobacteraceae	Rhodoplanes	NA	Rhodoplanes	0	https://doi.org/10.1007/978-3-642-30197-1_258
8ada8a5b8f21a7dc546f16c295fd64f4	Bacteria	Proteobacteria	Alphaproteobacteria	Rhizobiales	Xanthobacteraceae	Pseudorhodoplanes	NA	Pseudorhodoplanes	0	https://doi.org/10.1007/978-3-642-30197-1_258
da025ae87821f4ac8a3927d827c999e4	Bacteria	Proteobacteria	Alphaproteobacteria	Rhizobiales	Xanthobacteraceae	uncultured	NA	uncultured	0	https://doi.org/10.1007/978-3-642-30197-1_258
29fa5001a29cf925bd248207dd682393	Bacteria	Proteobacteria	Alphaproteobacteria	Rhizobiales	Xanthobacteraceae	Xanthobacter	NA	Xanthobacter	0	https://doi.org/10.1007/978-3-642-30197-1_258
3f9c7b1e56e2d704a2db2ef87e82e034	Bacteria	Proteobacteria	Alphaproteobacteria	Rhizobiales	Xanthobacteraceae	Ancylobacter	NA	Ancylobacter	0	https://doi.org/10.1007/978-3-642-30197-1_258
33d3f63d2239b00f087d89fb19466166	Bacteria	Proteobacteria	Alphaproteobacteria	Rhizobiales	Xanthobacteraceae	Starkeya	NA	Starkeya	0	https://doi.org/10.1007/978-3-642-30197-1_258
68626993a1a11c26a8c7cace121386d2	Bacteria	Chloroflexi	Anaerolineae	1-20	1-20	1-20	NA	1-20	0	None
533a10cdcb51744f27b3453d8f2105eb	Bacteria	Chloroflexi	Anaerolineae	SBR1031	A4b	OLB15	NA	OLB15	0	None
5ad638a95ba92e8caa8f91f6469177e2	Bacteria	Chloroflexi	Anaerolineae	SBR1031	A4b	A4b	NA	A4b	0	None
432090118d365ef49b21f1007a3bf6e5	Bacteria	Chloroflexi	Anaerolineae	Anaerolineales	Anaerolineaceae	Leptolinea	NA	Leptolinea	1	https://doi.org/10.1128/genomeA.01356-15
7ad1e137fc0a3309c3bb0bc3f132fb64	Bacteria	Chloroflexi	Anaerolineae	Anaerolineales	Anaerolineaceae	Anaerolinea	NA	Anaerolinea	1	https://doi.org/10.1101/2021.07.06.451231
c4969d6b63b948ef119e5534caf5fe94	Bacteria	Chloroflexi	Anaerolineae	Anaerolineales	Anaerolineaceae	Longilinea	NA	Longilinea	1	https://doi.org/10.1099/ijs.0.65098-0
1ed6aac944d70aaae77be4a685f19c9e	Bacteria	Chloroflexi	Anaerolineae	Anaerolineales	Anaerolineaceae	uncultured	NA	uncultured	1	https://doi.org/10.1002/9781118960608.obm00138
e991940c2d43b3888d77e892b13b1da8	Bacteria	Chloroflexi	Anaerolineae	Anaerolineales	Anaerolineaceae	NA	NA	Anaerolineaceae_NA	1	https://doi.org/10.1002/9781118960608.obm00138
1a77d0a223a98eb9302aa98be1f572f2	Bacteria	Chloroflexi	Anaerolineae	Ardenticatenales	Ardenticatenaceae	uncultured	NA	uncultured	0	https://doi.org/10.1099/ijs.0.046532-0
98e5c8bc0bd3e6a5b6dc1ec574fbbe5d	Bacteria	Chloroflexi	Anaerolineae	Caldilineales	Caldilineaceae	uncultured	NA	uncultured	1	https://doi.org/10.1099/ijs.0.64169-0
2e7c8f1fc2e05ae62b6fbe7699519529	Bacteria	Chloroflexi	Anaerolineae	SBR1031	SBR1031	SBR1031	NA	SBR1031	1	https://doi.org/10.1186/s13068-016-0524-z
71f74bd5b124f8625f56ae010f1b0503	Bacteria	Chloroflexi	Anaerolineae	SJA-15	SJA-15	SJA-15	NA	SJA-15	0	None
d459440b7ef1d7488f6c8a653528d768	Bacteria	Chloroflexi	Anaerolineae	uncultured	uncultured	uncultured	NA	uncultured	0	None
ab469f7f82b62e4541079098802d3a50	Bacteria	Chloroflexi	Anaerolineae	Ardenticatenales	uncultured	uncultured	NA	uncultured	0	None
9638b5020efe7e6d013f0e8d80f42cb6	Bacteria	Armatimonadota	Armatimonadia	Armatimonadales	Armatimonadales	Armatimonadales	NA	Armatimonadales	0	https://doi.org/10.1099/ijs.0.025643-0
323fb78927eaa55c15591cbfaf9553d1	Bacteria	Dependentiae	Babeliae	Babeliales	NA	NA	NA	Babeliales_NA_NA	0	None
a5ad4fec7c0bff3650727dc71dad2824	Bacteria	Dependentiae	Babeliae	Babeliales	Vermiphilaceae	Vermiphilaceae	NA	Vermiphilaceae	0	None
3f8ef3c0cb2718b5f691cd1f4b82c215	Bacteria	Firmicutes	Bacilli	Acholeplasmatales	Acholeplasmataceae	Anaeroplasma	NA	Anaeroplasma	1	https://doi.org/10.1016/B978-012583805-4/50003-0
81dbac5e0ac3a1d92f8de3807a7c6c2d	Bacteria	Firmicutes	Bacilli	Lactobacillales	Aerococcaceae	Abiotrophia	NA	Abiotrophia	0	https://dx.doi.org/10.4103%2F0974-777X.204693
debdc11450c96713761d94a5036825db	Bacteria	Firmicutes	Bacilli	Lactobacillales	Aerococcaceae	Ignavigranum	NA	Ignavigranum	0	https://doi.org/10.1099/00207713-49-1-97
c0200d5639852cde7de449716dfd448c	Bacteria	Firmicutes	Bacilli	Lactobacillales	Aerococcaceae	Globicatella	NA	Globicatella	0	https://doi.org/10.1007/978-3-642-30120-9_349
3939dadb0f75886e5bd32dcf7720eb5a	Bacteria	Firmicutes	Bacilli	Lactobacillales	Aerococcaceae	uncultured	NA	uncultured	0	https://doi.org/10.1007/978-3-642-30120-9_349
b89623085faf4c03c72487bac64d80c4	Bacteria	Firmicutes	Bacilli	Lactobacillales	Aerococcaceae	Eremococcus	NA	Eremococcus	0	https://doi.org/10.1007/978-3-642-30120-9_349
d085fc42bbcd215fa8e240b35b52eb2f	Bacteria	Firmicutes	Bacilli	Lactobacillales	Aerococcaceae	NA	NA	Aerococcaceae_NA	0	https://doi.org/10.1007/978-3-642-30120-9_349
a4605815f1851b8712f61caed3679632	Bacteria	Firmicutes	Bacilli	Lactobacillales	Aerococcaceae	Facklamia	NA	Facklamia	0	https://doi.org/10.1007/978-3-642-30120-9_349
dbd1f9df41ba55fdf63f8592f90bb772	Bacteria	Firmicutes	Bacilli	Lactobacillales	Aerococcaceae	Aerococcus	NA	Aerococcus	0	https://doi.org/10.1099/00221287-8-3-475
2d30e716904f8eac8794c68a7bc2155e	Bacteria	Firmicutes	Bacilli	Alicyclobacillales	Alicyclobacillaceae	Alicyclobacillus	NA	Alicyclobacillus	0	https://doi.org/10.1099/00207713-52-5-1681
710b946c6518df6c29137e126368605a	Bacteria	Firmicutes	Bacilli	Alicyclobacillales	Alicyclobacillaceae	Tumebacillus	NA	Tumebacillus	0	https://doi.org/10.1099/ijs.0.65101-0
4c9150350a17d2acd6f3dc30f773584e	Bacteria	Firmicutes	Bacilli	Bacillales	Bacillaceae	Oceanobacillus	NA	Oceanobacillus	0	https://doi.org/10.1111/j.1574-6968.2001.tb10963.x
a37955f7d437cc9c13bceb739c0826e7	Bacteria	Firmicutes	Bacilli	Bacillales	Bacillaceae	NA	NA	Bacillaceae_NA	0	https://doi.org/10.1016/B0-12-227055-X/00074-9
e42251c0c33b16c16ee537798ffa367e	Bacteria	Firmicutes	Bacilli	Bacillales	Bacillaceae	Bacillus	NA	Bacillus	0	https://doi.org/10.1016/B0-12-227055-X/00074-9
0a0a90ac159beb51aa047f433815ff6e	Bacteria	Firmicutes	Bacilli	Bacillales	Bacillaceae	Anoxybacillus	NA	Anoxybacillus	0	https://doi.org/10.1007/s00792-005-0479-7
f0846f3e3a31a9050adf486ae163ef88	Bacteria	Firmicutes	Bacilli	Bacillales	Bacillaceae	Ureibacillus	NA	Ureibacillus	0	https://dx.doi.org/10.1128%2FgenomeA.00910-17
6ce10d4a4775105dbc920c811e319549	Bacteria	Firmicutes	Bacilli	Bacillales	Bacillaceae	Aeribacillus	NA	Aeribacillus	0	https://doi.org/10.1099/ijsem.0.002391
1a206e26b4c51674fd5aa2657f6bb636	Bacteria	Firmicutes	Bacilli	Bacillales	Bacillaceae	Caldibacillus	NA	Caldibacillus	0	https://doi.org/10.1139/cjm-2018-0464
042501146729a72f22f9ef25731399c2	Bacteria	Firmicutes	Bacilli	Bacillales	Bacillaceae	Geobacillus	NA	Geobacillus	0	https://doi.org/10.1099/00207713-51-2-433
8eab70597ff4e4e455d60525d215593f	Bacteria	Firmicutes	Bacilli	Brevibacillales	Brevibacillaceae	Brevibacillus	NA	Brevibacillus	0	https://doi.org/10.1128/genomeA.00419-17
2b1866c82c4d20eae4005724a82726fb	Bacteria	Firmicutes	Bacilli	Lactobacillales	Carnobacteriaceae	Carnobacterium	NA	Carnobacterium	0	978-0-12-378613-5
632ec9ebdc323f12fa5412bb72adf745	Bacteria	Firmicutes	Bacilli	Lactobacillales	Carnobacteriaceae	Desemzia	NA	Desemzia	0	https://doi.org/10.1007/978-3-642-30120-9_209
87484f9848bfe1f6ec8e6e445f2f6a42	Bacteria	Firmicutes	Bacilli	Lactobacillales	Carnobacteriaceae	Granulicatella	NA	Granulicatella	0	https://dx.doi.org/10.1186%2Fs12348-015-0043-2
bccb393324df61ea7b1a9b67a86e0402	Bacteria	Firmicutes	Bacilli	Lactobacillales	Carnobacteriaceae	Trichococcus	NA	Trichococcus	0	https://doi.org/10.1099/ijs.0.64225-0
17c24e6ef91e7fdf81371e5e0c5af83f	Bacteria	Firmicutes	Bacilli	Lactobacillales	Carnobacteriaceae	uncultured	NA	uncultured	0	https://doi.org/10.3389/fcimb.2020.00051
f735cce570415b38b9b5d90d5c6aa442	Bacteria	Firmicutes	Bacilli	Lactobacillales	Carnobacteriaceae	Alloiococcus	NA	Alloiococcus	0	https://doi.org/10.3389/fcimb.2020.00051
621836c483de0eefb87ea85d079b6dae	Bacteria	Firmicutes	Bacilli	Lactobacillales	Carnobacteriaceae	Alkalibacterium	NA	Alkalibacterium	0	https://doi.org/10.1099/ijs.0.65602-0
b0f123708b6353d09852a916281ca107	Bacteria	Firmicutes	Bacilli	Lactobacillales	Carnobacteriaceae	Dolosigranulum	NA	Dolosigranulum	0	https://doi.org/10.1186/1471-2415-13-31
6a15612d726c01c76ae810a2a8ddcc26	Bacteria	Firmicutes	Bacilli	Lactobacillales	Carnobacteriaceae	Marinilactibacillus	NA	Marinilactibacillus	0	https://dx.doi.org/10.1128%2FgenomeA.01625-16
0856f9f13407f69a9b841223a036364f	Bacteria	Firmicutes	Bacilli	Lactobacillales	Carnobacteriaceae	Atopostipes	NA	Atopostipes	0	https://doi.org/10.1016/j.anaerobe.2004.04.001
90907160f5cbcb06128905d13e02eba6	Bacteria	Firmicutes	Bacilli	Lactobacillales	Enterococcaceae	Enterococcus	NA	Enterococcus	0	PMID:3620836
8c2b344364fdb493dfb32eb264337b6c	Bacteria	Firmicutes	Bacilli	Lactobacillales	Enterococcaceae	Tetragenococcus	NA	Tetragenococcus	0	https://doi.org/10.1186/s12866-021-02381-1
cb31f1c9a078f31d07c2efe607e02291	Bacteria	Firmicutes	Bacilli	Erysipelotrichales	Erysipelatoclostridiaceae	Asteroleplasma	NA	Asteroleplasma	1	https://doi.org/10.1016/B978-012583805-4/50003-0
babfb3ddc72d8e9a51424297d0b432ef	Bacteria	Firmicutes	Bacilli	Erysipelotrichales	Erysipelatoclostridiaceae	Eggerthia	NA	Eggerthia	1	https://doi.org/10.1099/ijs.0.029231-0
057ab84e6694a619d23ede16f4da0c26	Bacteria	Firmicutes	Bacilli	Erysipelotrichales	Erysipelatoclostridiaceae	Coprobacillus	NA	Coprobacillus	1	https://doi.org/10.1002/9781118960608.gbm00762
1d769880119a1fa2c114930e0b5717db	Bacteria	Firmicutes	Bacilli	Erysipelotrichales	Erysipelatoclostridiaceae	Candidatus_Stoquefichus	NA	Candidatus_Stoquefichus	0	None
ddff27733b339cb1a1c86143bcda1266	Bacteria	Firmicutes	Bacilli	Erysipelotrichales	Erysipelatoclostridiaceae	Erysipelotrichaceae_UCG-003	NA	Erysipelotrichaceae_UCG-003	0	Uncultured: doi: 10.1097/HJH.0000000000002878
c90bf470a642589d7a151e382145aba0	Bacteria	Firmicutes	Bacilli	Erysipelotrichales	Erysipelatoclostridiaceae	Erysipelatoclostridium	NA	Erysipelatoclostridium	1	https://dx.doi.org/10.7717%2Fpeerj.10071
38f6003c89e80e3f71091106c4aa2033	Bacteria	Firmicutes	Bacilli	Erysipelotrichales	Erysipelatoclostridiaceae	Catenibacterium	NA	Catenibacterium	1	https://doi.org/10.1101/2021.07.06.451231.
35a00bfbab576eb2b19f3b0a044f41f2	Bacteria	Firmicutes	Bacilli	Erysipelotrichales	Erysipelotrichaceae	Turicibacter	NA	Turicibacter	1	https://doi.org/10.1099/00207713-52-4-1263
c1e62e7f4661820ce44455fd3e2a5c2b	Bacteria	Firmicutes	Bacilli	Erysipelotrichales	Erysipelotrichaceae	Holdemania	NA	Holdemania	1	https://doi.org/10.1016/j.cmi.2015.10.032
cb36b94686a5c305fb377b64adfba9f3	Bacteria	Firmicutes	Bacilli	Erysipelotrichales	Erysipelotrichaceae	Erysipelothrix	NA	Erysipelothrix	0	https://dx.doi.org/10.1128%2FJCM.02031-18
bdd63e3b98fad954d2e494b15bf80df0	Bacteria	Firmicutes	Bacilli	Erysipelotrichales	Erysipelotrichaceae	Anaerorhabdus_furcosa_group	NA	Anaerorhabdus_furcosa_group	1	http://dx.doi.org/10.3390/ani10081372
d4fba5d04794b4e6f50942386dd560c9	Bacteria	Firmicutes	Bacilli	Erysipelotrichales	Erysipelotrichaceae	Solobacterium	NA	Solobacterium	1	https://doi.org/10.1038/s41598-021-85592-w
89dd03c6a5bbe164e1924f5ec2aae291	Bacteria	Firmicutes	Bacilli	Erysipelotrichales	Erysipelotrichaceae	Bulleidia	NA	Bulleidia	1	https://doi.org/10.1038/s41598-021-85592-w
0a6770ce1a7ce0e76f8274a46b34bfe9	Bacteria	Firmicutes	Bacilli	Erysipelotrichales	Erysipelotrichaceae	Dielma	NA	Dielma	1	https://doi.org/10.1016/j.cmi.2015.10.032
f66a896f78874a12b20e35471fdf8e44	Bacteria	Firmicutes	Bacilli	Erysipelotrichales	Erysipelotrichaceae	Dubosiella	NA	Dubosiella	1	https://dx.doi.org/10.1099%2Fijsem.0.001793
46cdbf7458d25fcc83eefee695f2a67b	Bacteria	Firmicutes	Bacilli	Erysipelotrichales	Erysipelotrichaceae	Faecalicoccus	NA	Faecalicoccus	1	https://doi.org/10.1099/ijs.0.064626-0
c066ee28c320f2726decadc2936e5baf	Bacteria	Firmicutes	Bacilli	Erysipelotrichales	Erysipelotrichaceae	Holdemanella	NA	Holdemanella	1	https://doi.org/10.1101/2021.07.06.451231.
e7850f1b749737548c9f047d2072923a	Bacteria	Firmicutes	Bacilli	Erysipelotrichales	Erysipelotrichaceae	Erysipelotrichaceae	NA	Erysipelotrichaceae	0	https://doi.org/10.1186/s12866-021-02193-3
e05f84c2639c6ea5284066de271453c5	Bacteria	Firmicutes	Bacilli	Erysipelotrichales	Erysipelotrichaceae	Faecalitalea	NA	Faecalitalea	1	https://doi.org/10.1099/ijs.0.064626-0
f3c72ae7e1a4eef0cd77fd066be2c220	Bacteria	Firmicutes	Bacilli	Erysipelotrichales	Erysipelotrichaceae	Clostridium_innocuum_group	NA	Clostridium_innocuum_group	1	https://doi.org/10.1016/j.anaerobe.2021.102418
01cdcff2cba5b364837798240a17c6eb	Bacteria	Firmicutes	Bacilli	Exiguobacterales	Exiguobacteraceae	Exiguobacterium	NA	Exiguobacterium	0	https://doi.org/10.1128/mSystems.00383-21
970e3009220f101060edbd891a4bf3e0	Bacteria	Firmicutes	Bacilli	Staphylococcales	Gemellaceae	Gemella	NA	Gemella	0	https://dx.doi.org/10.1155%2F2001%2F960734
3b3d5a2dd3847a39efbe57b842ed3fd1	Bacteria	Firmicutes	Bacilli	Izemoplasmatales	Izemoplasmatales	Izemoplasmatales	NA	Izemoplasmatales	0	None
75970336b8ef767e88467e64a1aa7d34	Bacteria	Firmicutes	Bacilli	Lactobacillales	Lactobacillaceae	Lactobacillus	NA	Lactobacillus	0	https://doi.org/10.1128/JCM.01630-08
a32417b9d405dc91cbfab22fd6162e14	Bacteria	Firmicutes	Bacilli	Lactobacillales	Leuconostocaceae	Leuconostoc	NA	Leuconostoc	0	https://dx.doi.org/10.1038%2Fsrep38122
bddd85696a6621b8f53324c3a81a04e6	Bacteria	Firmicutes	Bacilli	Lactobacillales	Listeriaceae	Brochothrix	NA	Brochothrix	0	https://doi.org/10.1016/B978-0-12-384730-0.00048-3
85122775e41b26ab6586e0813db60dd6	Bacteria	Firmicutes	Bacilli	Lactobacillales	Listeriaceae	Listeria	NA	Listeria	0	https://dx.doi.org/10.3390%2Fpathogens9030210
e3465a2e88dbd162ab47dfd2c9defc35	Bacteria	Firmicutes	Bacilli	Bacillales	Marinococcaceae	Marinococcus	NA	Marinococcus	0	https://doi.org/10.1099/ijs.0.009670-0
27ce931d092fc49a74569057583c885a	Bacteria	Firmicutes	Bacilli	Mycoplasmatales	Mycoplasmataceae	Ureaplasma	NA	Ureaplasma	0	https://doi.org/10.1556/avet.51.2003.1.4
46ec4ed0a75b0fcf231f1e4ff262fa8d	Bacteria	Firmicutes	Bacilli	Lactobacillales	NA	NA	NA	Lactobacillales_NA_NA	0	https://dx.doi.org/10.1186%2Fs12348-015-0043-2
cbe3ebce0f2ec06911ca9e558d508f31	Bacteria	Firmicutes	Bacilli	NA	NA	NA	NA	Bacilli_NA_NA_NA	0	None
1d441a90123139ed2e029d63eac6abc1	Bacteria	Firmicutes	Bacilli	Lactobacillales	P5D1-392	P5D1-392	NA	P5D1-392	0	None
97f05c34afdb73bd48729f21a4205daa	Bacteria	Firmicutes	Bacilli	Paenibacillales	Paenibacillaceae	Cohnella	NA	Cohnella	0	https://doi.org/10.1099/ijs.0.014605-0
3fa21f87ea6aa6e608b5b33996efdccc	Bacteria	Firmicutes	Bacilli	Paenibacillales	Paenibacillaceae	NA	NA	Paenibacillaceae_NA	0	https://doi.org/10.1099/ijs.0.014605-0
657c1e16e8cec695ddfdb8804fb960e0	Bacteria	Firmicutes	Bacilli	Paenibacillales	Paenibacillaceae	Thermobacillus	NA	Thermobacillus	0	https://doi.org/10.1099/00207713-50-1-315
e41fa76f5bd3fea845a884a6838c8d15	Bacteria	Firmicutes	Bacilli	Paenibacillales	Paenibacillaceae	Saccharibacillus	NA	Saccharibacillus	0	https://doi.org/10.1099/ijs.0.65499-0
74bbe3cc76243dd8655a1c51100b082c	Bacteria	Firmicutes	Bacilli	Paenibacillales	Paenibacillaceae	Paenibacillus	NA	Paenibacillus	0	https://doi.org/10.1099/ijs.0.009548-0
1c959dddc0905d89e110a36cc37cf09d	Bacteria	Firmicutes	Bacilli	Paenibacillales	Paenibacillaceae	Ammoniphilus	NA	Ammoniphilus	0	https://doi.org/10.1099/00207713-48-1-151
a2db32b4c8cfbe78bcaa356def45eb6a	Bacteria	Firmicutes	Bacilli	Bacillales	Planococcaceae	Domibacillus	NA	Domibacillus	0	https://doi.org/10.1099/ijs.0.044396-0
0412bfd79a23fa66b631c309eff780f8	Bacteria	Firmicutes	Bacilli	Bacillales	Planococcaceae	NA	NA	Planococcaceae_NA	0	https://doi.org/10.1099/ijs.0.044396-0
55c68114bae1280a8ee234684190bcdc	Bacteria	Firmicutes	Bacilli	Bacillales	Planococcaceae	Planococcus	NA	Planococcus	0	https://doi.org/10.1099/ijs.0.035782-0
ed26508cb7065e8627683826d7732e9b	Bacteria	Firmicutes	Bacilli	Bacillales	Planococcaceae	Planomicrobium	NA	Planomicrobium	0	https://doi.org/10.1099/ijs.0.63340-0
9568f352612c412f1b778629e9b1655b	Bacteria	Firmicutes	Bacilli	Bacillales	Planococcaceae	Kurthia	NA	Kurthia	0	https://dx.doi.org/10.4056%2Fsigs.5078947
623b8aa0ea0582e4a9f15d3fae8241a5	Bacteria	Firmicutes	Bacilli	Bacillales	Planococcaceae	Lysinibacillus	NA	Lysinibacillus	0	https://doi.org/10.1099/ijs.0.049593-0
c3f9ab8c3be2b4887522489ae03ebce9	Bacteria	Firmicutes	Bacilli	Bacillales	Planococcaceae	Paenisporosarcina	NA	Paenisporosarcina	0	https://doi.org/10.1099/ijs.0.047514-0
07fee4655a652f67adccf77c115ea18a	Bacteria	Firmicutes	Bacilli	Bacillales	Planococcaceae	Sporosarcina	NA	Sporosarcina	0	https://doi.org/10.1099/ijs.0.64962-0
95ed81bc8be4e19727251b04a3c5c1db	Bacteria	Firmicutes	Bacilli	Bacillales	Planococcaceae	Psychrobacillus	NA	Psychrobacillus	0	https://doi.org/10.1099/ijs.0.000375
78da78502cda790074e1b9ac6c0e423c	Bacteria	Firmicutes	Bacilli	Bacillales	Sporolactobacillaceae	uncultured	NA	uncultured	0	https://doi.org/10.1099/ijs.0.65608-0
bc94b416a9603feee1c5bf542382ea4e	Bacteria	Firmicutes	Bacilli	Bacillales	Sporolactobacillaceae	Sporolactobacillus	NA	Sporolactobacillus	0	https://doi.org/10.1099/ijs.0.65608-0
a78051b885f9784721628799409ae2dd	Bacteria	Firmicutes	Bacilli	Staphylococcales	Staphylococcaceae	Auricoccus-Abyssicoccus	NA	Auricoccus-Abyssicoccus	0	https://doi.org/10.1007/s10482-016-0717-2
a16336cc418a850e87707ccee07e4377	Bacteria	Firmicutes	Bacilli	Staphylococcales	Staphylococcaceae	Salinicoccus	NA	Salinicoccus	0	https://doi.org/10.1007/s00792-006-0532-1
0a4f7616749133a47cc106a57fcec70c	Bacteria	Firmicutes	Bacilli	Staphylococcales	Staphylococcaceae	Nosocomiicoccus	NA	Nosocomiicoccus	0	https://dx.doi.org/10.4056%2Fsigs.4378121
01c2d08935058de6b30dbd9666032756	Bacteria	Firmicutes	Bacilli	Staphylococcales	Staphylococcaceae	Aliicoccus	NA	Aliicoccus	0	https://doi.org/10.1128/JCM.38.4.1703-1705.2000
59b41ab8ea3873b518deb52f2dee1782	Bacteria	Firmicutes	Bacilli	Staphylococcales	Staphylococcaceae	Jeotgalicoccus	NA	Jeotgalicoccus	0	https://doi.org/10.1099/ijs.0.022871-0
483181f68a1997d8d691fc99eb4d8919	Bacteria	Firmicutes	Bacilli	Staphylococcales	Staphylococcaceae	Staphylococcus	NA	Staphylococcus	0	https://dx.doi.org/10.1128%2FJB.183.24.7260-7272.2001
bb41953ab5c7c25328a71b68c45c1582	Bacteria	Firmicutes	Bacilli	Lactobacillales	Streptococcaceae	Streptococcus	NA	Streptococcus	0	https://www.merckmanuals.com/professional/infectious-diseases/gram-positive-cocci/streptococcal-infections
0b538ebcde386fd4d47ae8cc1ddfeff2	Bacteria	Firmicutes	Bacilli	Lactobacillales	Streptococcaceae	Lactococcus	NA	Lactococcus	0	https://doi.org/10.1128/jb.183.15.4509-4516.2001
55c1bf0d6dd4d60ff0184f2659a266f4	Bacteria	Firmicutes	Bacilli	Thermicanales	Thermicanaceae	Thermicanus	NA	Thermicanus	0	https://doi.org/10.1128/AEM.65.11.5124-5133.1999
6919b4fbf3851d1a0ab9ff8f58ca81cd	Bacteria	Firmicutes	Bacilli	Thermoactinomycetales	Thermoactinomycetaceae	Novibacillus	NA	Novibacillus	0	https://doi.org/10.1099/ijs.0.000306
19f7528121cd8e8fd237f43d3f8f8c6b	Bacteria	Firmicutes	Bacilli	Thermoactinomycetales	Thermoactinomycetaceae	Thermoactinomyces	NA	Thermoactinomyces	0	https://doi.org/10.1007/s10482-020-01497-0
752c1de0a6629301535bacbfa9f0c897	Bacteria	Firmicutes	Bacilli	Thermoactinomycetales	Thermoactinomycetaceae	Lihuaxuella	NA	Lihuaxuella	0	https://doi.org/10.1007/s10482-012-9771-6
11bcae8cbc9b80326eb867dcb35ace45	Bacteria	Firmicutes	Bacilli	Thermoactinomycetales	Thermoactinomycetaceae	Risungbinella	NA	Risungbinella	0	https://doi.org/10.1007/s10482-016-0677-6
a4604f5050dddb50a71d8c7f0dfc36d7	Bacteria	Firmicutes	Bacilli	Thermoactinomycetales	Thermoactinomycetaceae	Laceyella	NA	Laceyella	0	https://doi.org/10.1099/ijs.0.028282-0
deabaea88e15fd5e5e7ce68a8fbcc9a0	Bacteria	Firmicutes	Bacilli	Thermoactinomycetales	Thermoactinomycetaceae	Planifilum	NA	Planifilum	0	https://doi.org/10.1099/ijs.0.64646-0
8a022173a972151b9721fd788b08f283	Bacteria	Firmicutes	Bacilli	Thermoactinomycetales	Thermoactinomycetaceae	NA	NA	Thermoactinomycetaceae_NA	0	https://doi.org/10.1099/ijs.0.64646-0
5634c39a6b4a1475938b6ad7a4113445	Bacteria	Firmicutes	Bacilli	Lactobacillales	Vagococcaceae	Vagococcus	NA	Vagococcus	0	https://doi.org/10.1016/j.cmi.2015.10.032
b590f846a100b48f01ae73a3d6bddd28	Bacteria	Myxococcota	bacteriap25	bacteriap25	bacteriap25	bacteriap25	NA	bacteriap25	0	None
b1c8378e8952287789a29c8c3decfe8c	Bacteria	Bacteroidota	Bacteroidia	Chitinophagales	37-13	37-13	NA	37-13	0	https://doi.org/10.1007/978-3-642-38954-2_137
17f71f49f71a0664c81f80bee31a1896	Bacteria	Bacteroidota	Bacteroidia	Bacteroidales	Bacteroidaceae	Bacteroides	NA	Bacteroides	1	Mandell, Douglas, and Bennett's Principles and Practice of Infectious Diseases, 2020
e71cec0ecb9a1ad00c06fbc33f407ee7	Bacteria	Bacteroidota	Bacteroidia	Bacteroidales	Bacteroidetes_vadinHA17	Bacteroidetes_vadinHA17	NA	Bacteroidetes_vadinHA17	0	None
7eff612906c713fb98f1b1ee552d2cb1	Bacteria	Bacteroidota	Bacteroidia	Bacteroidetes_VC2.1_Bac22	Bacteroidetes_VC2.1_Bac22	Bacteroidetes_VC2.1_Bac22	NA	Bacteroidetes_VC2.1_Bac22	0	None
7aae97d7f06bc9bdf2b65a35ee3c6b58	Bacteria	Bacteroidota	Bacteroidia	Bacteroidales	Barnesiellaceae	Barnesiella	NA	Barnesiella	1	https://doi.org/10.1128/iai.01197-12
c4531355b05da664f6e57355cfa2d6d5	Bacteria	Bacteroidota	Bacteroidia	Bacteroidales	Barnesiellaceae	uncultured	NA	uncultured	1	https://doi.org/10.1128/iai.01197-12;https://doi.org/10.1128/iai.01197-12
8139ec79f189dddab647e05cd0caea0d	Bacteria	Bacteroidota	Bacteroidia	Bacteroidales	Barnesiellaceae	Coprobacter	NA	Coprobacter	1	https://doi.org/10.1099/ijs.0.052126-0
c820ecbef61604057be040404cfe5b5d	Bacteria	Bacteroidota	Bacteroidia	Chitinophagales	Chitinophagaceae	NA	NA	Chitinophagaceae_NA	0	https://doi.org/10.1007/978-3-642-38954-2_137
67c72509b13e3924a76073f8686a1158	Bacteria	Bacteroidota	Bacteroidia	Chitinophagales	Chitinophagaceae	Flavisolibacter	NA	Flavisolibacter	0	https://doi.org/10.1007/978-3-642-38954-2_137
807d1c7f82022773daf7fdd01171f5af	Bacteria	Bacteroidota	Bacteroidia	Chitinophagales	Chitinophagaceae	Ferruginibacter	NA	Ferruginibacter	0	https://doi.org/10.1007/978-3-642-38954-2_137
3273f1c5cd057f73250c07fa7e640bc1	Bacteria	Bacteroidota	Bacteroidia	Chitinophagales	Chitinophagaceae	uncultured	NA	uncultured	0	https://doi.org/10.1007/978-3-642-38954-2_137
7ed2245ca50ce39b45e02508f00e95ac	Bacteria	Bacteroidota	Bacteroidia	Chitinophagales	Chitinophagaceae	Cnuella	NA	Cnuella	0	https://doi.org/10.1007/978-3-642-38954-2_137
db945b47852f32e2b89fb72a2e482c01	Bacteria	Bacteroidota	Bacteroidia	Chitinophagales	Chitinophagaceae	Parasegetibacter	NA	Parasegetibacter	0	https://doi.org/10.1007/978-3-642-38954-2_137
11483fd70a5e1c2f1dfaacfb142075e7	Bacteria	Bacteroidota	Bacteroidia	Chitinophagales	Chitinophagaceae	Segetibacter	NA	Segetibacter	0	https://doi.org/10.1007/978-3-642-38954-2_137
2196784e71dadc4b04eb143bab04492f	Bacteria	Bacteroidota	Bacteroidia	Chitinophagales	Chitinophagaceae	Flavihumibacter	NA	Flavihumibacter	0	https://doi.org/10.1007/978-3-642-38954-2_137
b55603ce992b388708e838add37205a9	Bacteria	Bacteroidota	Bacteroidia	Chitinophagales	Chitinophagaceae	Filimonas	NA	Filimonas	0	https://doi.org/10.1007/978-3-642-38954-2_137
71b993421d24beca269239715a07e5eb	Bacteria	Bacteroidota	Bacteroidia	Chitinophagales	Chitinophagaceae	Terrimonas	NA	Terrimonas	0	https://doi.org/10.1007/978-3-642-38954-2_137
51dbdc5d84bdc8064f5a560a85065080	Bacteria	Bacteroidota	Bacteroidia	Chitinophagales	Chitinophagaceae	Aurantisolimonas	NA	Aurantisolimonas	0	https://doi.org/10.1007/978-3-642-38954-2_137
8d9b65f1c12336751eeb7c74eed29dfe	Bacteria	Bacteroidota	Bacteroidia	Chitinophagales	Chitinophagaceae	Sediminibacterium	NA	Sediminibacterium	0	https://doi.org/10.1007/978-3-642-38954-2_137
12a3ec618bd26e95da752c9bb7fcc2ef	Bacteria	Bacteroidota	Bacteroidia	Chitinophagales	Chitinophagaceae	Niabella	NA	Niabella	0	https://doi.org/10.1007/978-3-642-38954-2_137
d960c3b8c4713c85e4318fe1aa4dc815	Bacteria	Bacteroidota	Bacteroidia	Chitinophagales	Chitinophagaceae	Taibaiella	NA	Taibaiella	0	https://doi.org/10.1007/978-3-642-38954-2_137
80076686a010f4da38aabd1c91ad72ea	Bacteria	Bacteroidota	Bacteroidia	Chitinophagales	Chitinophagaceae	Edaphobaculum	NA	Edaphobaculum	0	https://doi.org/10.1007/978-3-642-38954-2_137
e8394c45c9ac5f87e4b408dbc3b9bdd7	Bacteria	Bacteroidota	Bacteroidia	Flavobacteriales	Crocinitomicaceae	Fluviicola	NA	Fluviicola	0	https://doi.org/10.1099/ijsem.0.002759
f3af13c5c66a334e130f4868524d31dc	Bacteria	Bacteroidota	Bacteroidia	Flavobacteriales	Cryomorphaceae	Cryomorpha	NA	Cryomorpha	0	https://doi.org/10.1099/ijs.0.02553-0
b585d2b02c637ce06233e0bca4f9ea9e	Bacteria	Bacteroidota	Bacteroidia	Cytophagales	Cyclobacteriaceae	Algoriphagus	NA	Algoriphagus	0	https://doi.org/10.1099/ijsem.0.003447
adca5cc44daca2a17e29550c7dbc9702	Bacteria	Bacteroidota	Bacteroidia	Cytophagales	Cytophagaceae	Rhodocytophaga	NA	Rhodocytophaga	0	https://doi.org/10.1099/ijs.0.015305-0
c525ad578cd9bdd04a9f7a80cd3f8c33	Bacteria	Bacteroidota	Bacteroidia	Cytophagales	Cytophagaceae	Sporocytophaga	NA	Sporocytophaga	0	https://dx.doi.org/10.1128%2FgenomeA.01154-14
e8dafc344d9b5edac65adc4caa7ba274	Bacteria	Bacteroidota	Bacteroidia	Cytophagales	Cytophagaceae	Cytophaga	NA	Cytophaga	0	https://doi.org/10.1007/s00253-017-8467-2
3db59d3ba7e906612c557866c93b2337	Bacteria	Bacteroidota	Bacteroidia	Bacteroidales	Dysgonomonadaceae	Dysgonomonas	NA	Dysgonomonas	0	https://doi.org/10.1016/j.anaerobe.2020.102302
4d7225bc6dd4df63d12d1f2a745f07a7	Bacteria	Bacteroidota	Bacteroidia	Bacteroidales	Dysgonomonadaceae	Proteiniphilum	NA	Proteiniphilum	1	10.1099/ijs.0.63807-0
b3151bb065a975864ca7b752a1c9ac7a	Bacteria	Bacteroidota	Bacteroidia	Bacteroidales	Dysgonomonadaceae	Fermentimonas	NA	Fermentimonas	0	https://dx.doi.org/10.1186%2Fs40793-018-0310-6
99e9900f2d7c64b212cb6115fa151ea2	Bacteria	Bacteroidota	Bacteroidia	Sphingobacteriales	env.OPS_17	env.OPS_17	NA	env.OPS_17	0	None
19e80337e97e2a79f567cb5852024bf4	Bacteria	Bacteroidota	Bacteroidia	Flavobacteriales	Flavobacteriaceae	Galbibacter	NA	Galbibacter	0	https://doi.org/10.1099/ijs.0.64729-0
efcb8fff424a0233a7523d8149c552a1	Bacteria	Bacteroidota	Bacteroidia	Flavobacteriales	Flavobacteriaceae	Capnocytophaga	NA	Capnocytophaga	0	https://dx.doi.org/10.3343%2Falm.2014.34.4.325
7d1b56eda9cc4a7248a705bbccfa0075	Bacteria	Bacteroidota	Bacteroidia	Flavobacteriales	Flavobacteriaceae	Antarcticibacterium	NA	Antarcticibacterium	0	https://doi.org/10.1099/ijsem.0.002489
7e80df9d832ae2acfc1273de16212717	Bacteria	Bacteroidota	Bacteroidia	Flavobacteriales	Flavobacteriaceae	Aequorivita	NA	Aequorivita	0	https://doi.org/10.1099/00207713-52-5-1533
ddd36a98153447c8a545a5576b599fdd	Bacteria	Bacteroidota	Bacteroidia	Flavobacteriales	Flavobacteriaceae	Vitellibacter	NA	Vitellibacter	0	https://doi.org/10.1099/ijsem.0.001248
5e814ad2958e9891248b752a4fe522b4	Bacteria	Bacteroidota	Bacteroidia	Flavobacteriales	Flavobacteriaceae	Arenibacter	NA	Arenibacter	0	https://doi.org/10.1099/00207713-51-6-1987
9c87242e99a03a3d26cee86d7bb70a95	Bacteria	Bacteroidota	Bacteroidia	Flavobacteriales	Flavobacteriaceae	Salinimicrobium	NA	Salinimicrobium	0	https://doi.org/10.1099/ijsem.0.000741
78d94c25ecf747f24e560fb7efd853b8	Bacteria	Bacteroidota	Bacteroidia	Flavobacteriales	Flavobacteriaceae	Flavobacterium	NA	Flavobacterium	0	https://doi.org/10.1099/00207713-51-4-1235
cc499cb0c888de7eae64c1afd1121a99	Bacteria	Bacteroidota	Bacteroidia	Flavobacteriales	Flavobacteriaceae	Myroides	NA	Myroides	0	https://doi.org/10.1016/j.bjid.2012.06.004
3c87086b6377139950b5162d3db70bef	Bacteria	Bacteroidota	Bacteroidia	Cytophagales	Hymenobacteraceae	Adhaeribacter	NA	Adhaeribacter	0	https://doi.org/10.1099/ijs.0.004796-0
79532a25aa64e0f42a870bb7bf593997	Bacteria	Bacteroidota	Bacteroidia	Cytophagales	Hymenobacteraceae	Hymenobacter	NA	Hymenobacter	0	https://doi.org/10.1016/S0723-2020(98)80047-7
6eb2389a202f5a3ef97c5fad26e94101	Bacteria	Bacteroidota	Bacteroidia	Cytophagales	Hymenobacteraceae	Rufibacter	NA	Rufibacter	0	https://doi.org/10.1099/ijs.0.000144
f50280ac4faab6cf2e4483f6c2780104	Bacteria	Bacteroidota	Bacteroidia	Cytophagales	Hymenobacteraceae	Pontibacter	NA	Pontibacter	0	https://doi.org/10.1099/ijsem.0.000840
aa64f161ad137bda5a36386572396cca	Bacteria	Bacteroidota	Bacteroidia	Sphingobacteriales	Lentimicrobiaceae	Lentimicrobium	NA	Lentimicrobium	1	https://doi.org/10.1099/ijsem.0.001103
c1f6cec7c4ceba6a9e35f04c347b583c	Bacteria	Bacteroidota	Bacteroidia	Sphingobacteriales	Lentimicrobiaceae	Lentimicrobiaceae	NA	Lentimicrobiaceae	1	https://doi.org/10.1016/j.cmi.2015.10.032
650806c6c93412aadbc672942da82523	Bacteria	Bacteroidota	Bacteroidia	Bacteroidales	Marinifilaceae	Odoribacter	NA	Odoribacter	1	https://doi.org/10.1016/j.cmi.2015.10.032
98ed171065ed38805233210128632b8e	Bacteria	Bacteroidota	Bacteroidia	Bacteroidales	Marinifilaceae	Sanguibacteroides	NA	Sanguibacteroides	1	https://www.atcc.org/products/baa-2682
bd6e2dea3b2853382c774599eca417d4	Bacteria	Bacteroidota	Bacteroidia	Bacteroidales	Marinifilaceae	Butyricimonas	NA	Butyricimonas	1	https://dx.doi.org/10.1016%2Fj.nmni.2014.12.004
7da762fa3e1aa185af43ffd49788c5d5	Bacteria	Bacteroidota	Bacteroidia	Cytophagales	Microscillaceae	Ohtaekwangia	NA	Ohtaekwangia	0	DOI 10.1099/ijs.0.025874-0
cbe88dfae0fc896bfddf0f4270ce2af5	Bacteria	Bacteroidota	Bacteroidia	Cytophagales	Microscillaceae	uncultured	NA	uncultured	0	DOI 10.1099/ijs.0.025874-0
a494dd240cbdf0c02f7a2edb23f4051d	Bacteria	Bacteroidota	Bacteroidia	Bacteroidales	Muribaculaceae	Muribaculaceae	NA	Muribaculaceae	1	https://doi.org/10.1186/s40168-019-0637-2
190e9c0933b27f3075a527af6716b5d7	Bacteria	Bacteroidota	Bacteroidia	NA	NA	NA	NA	Bacteroidia_NA_NA_NA	0	None
dc601ec251eb11a094612c0d43316ebe	Bacteria	Bacteroidota	Bacteroidia	Bacteroidales	NA	NA	NA	Bacteroidales_NA_NA	0	None
39f842e5148e7cdbec77c930eae7badc	Bacteria	Bacteroidota	Bacteroidia	Sphingobacteriales	NS11-12_marine_group	NS11-12_marine_group	NA	NS11-12_marine_group	0	None
8a5e25bed716b2f5f684b82ab1074127	Bacteria	Bacteroidota	Bacteroidia	Flavobacteriales	NS9_marine_group	NS9_marine_group	NA	NS9_marine_group	0	None
144598f5ede6d0f021c012ac8de52139	Bacteria	Bacteroidota	Bacteroidia	Bacteroidales	Paludibacteraceae	F0058	NA	F0058	1	https://doi.org/10.1099/ijs.0.63896-0
3069e09ee53a31b6c90302b40acc4ba7	Bacteria	Bacteroidota	Bacteroidia	Bacteroidales	Porphyromonadaceae	Porphyromonas	NA	Porphyromonas	1	https://doi.org/10.1038/s41598-021-85592-w
fcabbbcaca7d056ef6cbf75254299772	Bacteria	Bacteroidota	Bacteroidia	Bacteroidales	Prevotellaceae	Prevotellaceae_UCG-001	NA	Prevotellaceae_UCG-001	1	https://doi.org/10.1007/978-3-642-38954-2_131
5a755455ee67e9e344b729244cfe0a56	Bacteria	Bacteroidota	Bacteroidia	Bacteroidales	Prevotellaceae	Prevotella	NA	Prevotella	1	https://doi.org/10.1007/978-3-642-38954-2_131
6e9474240e40fb14747222461fff58c9	Bacteria	Bacteroidota	Bacteroidia	Bacteroidales	Prevotellaceae	NA	NA	Prevotellaceae_NA	1	https://doi.org/10.1007/978-3-642-38954-2_131
0dc002e9160751ae84e0482f1277f3c0	Bacteria	Bacteroidota	Bacteroidia	Bacteroidales	Prevotellaceae	Alloprevotella	NA	Alloprevotella	1	https://doi.org/10.1038/s41598-021-85592-w
2650967bf38e07a093ffe902a08e6ebf	Bacteria	Bacteroidota	Bacteroidia	Bacteroidales	Prevotellaceae	Paraprevotella	NA	Paraprevotella	1	https://doi.org/10.1099/ijs.0.008169-0
e88eb21be3ad5fb8a917ed673ce2acab	Bacteria	Bacteroidota	Bacteroidia	Bacteroidales	Prolixibacteraceae	Mangrovibacterium	NA	Mangrovibacterium	0	https://doi.org/10.1099/ijsem.0.004305
7f97b72f7c0f9912d52d698eca59f55b	Bacteria	Bacteroidota	Bacteroidia	Bacteroidales	Rikenellaceae	Alistipes	NA	Alistipes	1	https://doi.org/10.1016/j.cmi.2015.10.032
2f2e49d9e0cb3f646a44d29f361a5c54	Bacteria	Bacteroidota	Bacteroidia	Bacteroidales	Rikenellaceae	Rikenellaceae_RC9_gut_group	NA	Rikenellaceae_RC9_gut_group	1	https://doi.org/10.1007/978-3-642-38954-2_134
1e8fcb2b81e5eae8e263814035c38657	Bacteria	Bacteroidota	Bacteroidia	Chitinophagales	Saprospiraceae	uncultured	NA	uncultured	0	https://doi.org/10.1007/978-3-642-38954-2_138
088a518381fa99ed368f469aa78ba186	Bacteria	Bacteroidota	Bacteroidia	Chitinophagales	Saprospiraceae	Membranicola	NA	Membranicola	0	https://doi.org/10.1007/978-3-642-38954-2_138
5aa58f929de1696ba620f6e0bfb1ccdd	Bacteria	Bacteroidota	Bacteroidia	Chitinophagales	Saprospiraceae	Haliscomenobacter	NA	Haliscomenobacter	0	https://doi.org/10.1007/978-3-642-38954-2_138
9b54a44be03e5dd2b845f1f2a90ed39a	Bacteria	Bacteroidota	Bacteroidia	Chitinophagales	Saprospiraceae	NA	NA	Saprospiraceae_NA	0	https://doi.org/10.1007/978-3-642-38954-2_138
31002521e261da2300fc1b573a972cef	Bacteria	Bacteroidota	Bacteroidia	Chitinophagales	Saprospiraceae	Phaeodactylibacter	NA	Phaeodactylibacter	0	https://doi.org/10.1007/978-3-642-38954-2_138
d4e384d150d4250d3fa016536d4231a3	Bacteria	Bacteroidota	Bacteroidia	Chitinophagales	Saprospiraceae	Lewinella	NA	Lewinella	0	https://doi.org/10.1007/978-3-642-38954-2_138
290a175fb56298ad790c50f2d11de176	Bacteria	Bacteroidota	Bacteroidia	Sphingobacteriales	Sphingobacteriaceae	Pedobacter	NA	Pedobacter	0	https://doi.org/10.1099/ijs.0.02436-0
071e42ade842e52c76f669cdace81ed0	Bacteria	Bacteroidota	Bacteroidia	Sphingobacteriales	Sphingobacteriaceae	Nubsella	NA	Nubsella	0	https://doi.org/10.1099/ijs.0.65493-0
5bcaf742ed8984b9d2984e1ede007622	Bacteria	Bacteroidota	Bacteroidia	Sphingobacteriales	Sphingobacteriaceae	Mucilaginibacter	NA	Mucilaginibacter	0	https://doi.org/10.1111/j.1574-6968.2010.02026.x
40e9cdbc73132ac990dfe591c8173580	Bacteria	Bacteroidota	Bacteroidia	Sphingobacteriales	Sphingobacteriaceae	Sphingobacterium	NA	Sphingobacterium	0	https://doi.org/10.1007/s00284-019-01789-3
d9a5f467b87557fe71788e3fe0842005	Bacteria	Bacteroidota	Bacteroidia	Sphingobacteriales	Sphingobacteriaceae	Arcticibacter	NA	Arcticibacter	0	DOI 10.1099/ijs.0.044420-0
bdc5a51e570ff59b014996c7fe50903e	Bacteria	Bacteroidota	Bacteroidia	Sphingobacteriales	Sphingobacteriaceae	NA	NA	Sphingobacteriaceae_NA	0	DOI 10.1099/ijs.0.044420-0
15b1488768e30b9d8bdaf0440ccc9313	Bacteria	Bacteroidota	Bacteroidia	Cytophagales	Spirosomaceae	Spirosoma	NA	Spirosoma	0	https://doi.org/10.1099/ijsem.0.000528
493f2fb25b58a692b7cf8f7456b72dd1	Bacteria	Bacteroidota	Bacteroidia	Cytophagales	Spirosomaceae	Dyadobacter	NA	Dyadobacter	0	https://doi.org/10.1099/ijsem.0.001304
24f8e0fa48d4d87cb33bdc9d6c31ca0d	Bacteria	Bacteroidota	Bacteroidia	Bacteroidales	Tannerellaceae	Tannerella	NA	Tannerella	1	https://doi.org/10.1093/femspd/ftv009
7e8e8cc1864e2619f65d29f9d7ab124b	Bacteria	Bacteroidota	Bacteroidia	Bacteroidales	Tannerellaceae	NA	NA	Tannerellaceae_NA	1	https://doi.org/10.1093/femspd/ftv009
caf4d7fbfe47a2ae9917b858ceb3be71	Bacteria	Bacteroidota	Bacteroidia	Bacteroidales	Tannerellaceae	Parabacteroides	NA	Parabacteroides	1	https://doi.org/10.1080/19490976.2021.1922241
9b261905019118cca56d42709f2e0c26	Bacteria	Bacteroidota	Bacteroidia	Chitinophagales	uncultured	uncultured	NA	uncultured	0	https://doi.org/10.1007/978-3-642-38954-2_138
60494543ab5926341c5dcd7136bf2023	Bacteria	Bacteroidota	Bacteroidia	Flavobacteriales	Weeksellaceae	Bergeyella	NA	Bergeyella	0	https://doi.org/10.1016/s0929-6646(07)60008-4
4aefedd6dafd56ff684350592a81fdd3	Bacteria	Bacteroidota	Bacteroidia	Flavobacteriales	Weeksellaceae	Chryseobacterium	NA	Chryseobacterium	0	https://dx.doi.org/10.1186%2Fs13104-016-2022-6
f45d2277ac8ec2cf772e1bd2ad66593d	Bacteria	Bacteroidota	Bacteroidia	Flavobacteriales	Weeksellaceae	Cloacibacterium	NA	Cloacibacterium	0	https://dx.doi.org/10.1371%2Fjournal.pone.0243748
9a33a14a0c9bbe5822ba9d6b2f24cb2a	Bacteria	Bacteroidota	Bacteroidia	Flavobacteriales	Weeksellaceae	NA	NA	Weeksellaceae_NA	0	https://dx.doi.org/10.1371%2Fjournal.pone.0243748
5ae09ed5803a610659921bbf72bd6895	Bacteria	Bacteroidota	Bacteroidia	Flavobacteriales	Weeksellaceae	Empedobacter	NA	Empedobacter	0	https://dx.doi.org/10.1371%2Fjournal.pone.0243748
f9119dbb248231fedbd9b39a25e4312a	Bacteria	Bacteroidota	Bacteroidia	Flavobacteriales	Weeksellaceae	Moheibacter	NA	Moheibacter	0	https://dx.doi.org/10.1371%2Fjournal.pone.0243748
5e430dc648d6e47726a4ecc4d7aa3a77	Bacteria	Bacteroidota	Bacteroidia	Flavobacteriales	Weeksellaceae	Ornithobacterium	NA	Ornithobacterium	0	https://dx.doi.org/10.1371%2Fjournal.pone.0243748
6870fa3e45734a2e8442e58d05c21f88	Bacteria	Bdellovibrionota	Bdellovibrionia	Bdellovibrionales	Bdellovibrionaceae	OM27_clade	NA	OM27_clade	0	None
6a32805c376227a951f754715dff4ab2	Bacteria	Patescibacteria	Berkelbacteria	Berkelbacteria	Berkelbacteria	Berkelbacteria	NA	Berkelbacteria	0	None
804c76dce01eb206e35b327be2953196	Bacteria	Acidobacteriota	Blastocatellia	11-24	11-24	11-24	NA	11-24	0	None
c2b72a36ac944d10b6384878e8fdb3ae	Bacteria	Acidobacteriota	Blastocatellia	Blastocatellales	Blastocatellaceae	Stenotrophobacter	NA	Stenotrophobacter	0	https://doi.org/10.1016/j.syapm.2015.08.001
a46666b3963fc2e8c146275a7ec1569b	Bacteria	Acidobacteriota	Blastocatellia	Blastocatellales	Blastocatellaceae	Blastocatella	NA	Blastocatella	0	https://doi.org/10.1016/j.syapm.2012.11.002
ecc73af1743f4abb83b7049291a40a57	Bacteria	Campilobacterota	Campylobacteria	Campylobacterales	Campylobacteraceae	Campylobacter	NA	Campylobacter	0	https://doi.org/10.1016/j.cmi.2015.10.032
2d1ca63070cd74fb9f41dfabed8cb58d	Bacteria	Campilobacterota	Campylobacteria	Campylobacterales	Helicobacteraceae	Helicobacter	NA	Helicobacter	0	https://dx.doi.org/10.1016%2Fj.diagmicrobio.2016.07.009
42507ad012eeb656cc8e244b7d5b74b7	Bacteria	Campilobacterota	Campylobacteria	Campylobacterales	Helicobacteraceae	Wolinella	NA	Wolinella	0	https://doi.org/10.1099/00207713-41-2-218
0116cb392b7a1509e1660d080dc2e8d5	Bacteria	Chloroflexi	Chloroflexia	Kallotenuales	AKIW781	AKIW781	NA	AKIW781	0	None
c1f5c4127744c3f81c52899ef0738101	Bacteria	Chloroflexi	Chloroflexia	Thermomicrobiales	AKYG1722	AKYG1722	NA	AKYG1722	0	None
2c81b5579ca8f595cf35b307a1769c72	Bacteria	Chloroflexi	Chloroflexia	Elev-1554	Elev-1554	Elev-1554	NA	Elev-1554	0	None
fa2aec1e27e4402d5fa72f5daaa82ea1	Bacteria	Chloroflexi	Chloroflexia	Thermomicrobiales	JG30-KF-CM45	JG30-KF-CM45	NA	JG30-KF-CM45	0	None
f36f20571f257e84bba40aa5e3645a97	Bacteria	Chloroflexi	Chloroflexia	Chloroflexales	NA	NA	NA	Chloroflexales_NA_NA	0	None
ebd18540f1ca440319e2ff8c5967f747	Bacteria	Chloroflexi	Chloroflexia	Chloroflexales	Roseiflexaceae	uncultured	NA	uncultured	0	None
8136df8ce6d22055ffd31ac7288c542c	Bacteria	Chloroflexi	Chloroflexia	Thermomicrobiales	Thermomicrobiaceae	Nitrolancea	NA	Nitrolancea	0	https://doi.org/10.1099/ijs.0.062232-0
bab92d606195bb061550ea6709072f23	Bacteria	Armatimonadota	Chthonomonadetes	Chthonomonadales	Chthonomonadales	Chthonomonadales	NA	Chthonomonadales	0	https://doi.org/10.1099/ijs.0.027235-0
f6a92a3801087465cc2ca12efb5e92de	Bacteria	Firmicutes	Clostridia	Eubacteriales	Anaerofustaceae	Anaerofustis	NA	Anaerofustis	1	https://doi.org/10.1016/B978-0-12-817576-7.00003-1
d9a5b8a74a610960ca6e484be16a2ae3	Bacteria	Firmicutes	Clostridia	Peptostreptococcales-Tissierellales	Anaerovoracaceae	Eubacterium_saphenum_group	NA	Eubacterium_saphenum_group	1	https://doi.org/10.1016/B978-0-12-817576-7.00003-1
789615d09e37f0efd9e9814554d2400e	Bacteria	Firmicutes	Clostridia	Peptostreptococcales-Tissierellales	Anaerovoracaceae	Mogibacterium	NA	Mogibacterium	1	https://doi.org/10.1038/s41598-021-85592-w
40ba325cf1f22ff75d75730dd52ac758	Bacteria	Firmicutes	Clostridia	Peptostreptococcales-Tissierellales	Anaerovoracaceae	S5-A14a	NA	S5-A14a	1	https://doi.org/10.1016/B978-0-12-817576-7.00003-1
c40e9a4cf9e04f190d6de1aab5def0dd	Bacteria	Firmicutes	Clostridia	Peptostreptococcales-Tissierellales	Anaerovoracaceae	Family_XIII_AD3011_group	NA	Family_XIII_AD3011_group	1	https://doi.org/10.1016/B978-0-12-817576-7.00003-1
9c96f3abfefdb1fa18e661849c89fdbc	Bacteria	Firmicutes	Clostridia	Peptostreptococcales-Tissierellales	Anaerovoracaceae	NA	NA	Anaerovoracaceae_NA	1	https://doi.org/10.1016/B978-0-12-817576-7.00003-1
6db7cb8d25d7da1dcc7be2e6175c0f9f	Bacteria	Firmicutes	Clostridia	Peptostreptococcales-Tissierellales	Anaerovoracaceae	uncultured	NA	uncultured	1	https://doi.org/10.1016/B978-0-12-817576-7.00003-1
db5a422ad3dab1a43d1563fac0eeb3df	Bacteria	Firmicutes	Clostridia	Peptostreptococcales-Tissierellales	Anaerovoracaceae	Eubacterium_brachy_group	NA	Eubacterium_brachy_group	1	https://doi.org/10.1016/B978-0-12-817576-7.00003-1
dbe1d3ce9fe1041d3e732185441d54b4	Bacteria	Firmicutes	Clostridia	Peptostreptococcales-Tissierellales	Anaerovoracaceae	Anaerovorax	NA	Anaerovorax	1	https://doi.org/10.1016/B978-0-12-817576-7.00003-1
52c251cdb3d6379f140f14b358102c98	Bacteria	Firmicutes	Clostridia	Peptostreptococcales-Tissierellales	Anaerovoracaceae	Eubacterium_nodatum_group	NA	Eubacterium_nodatum_group	1	https://doi.org/10.1016/B978-0-12-817576-7.00003-1
4d455626177628ad01601feecde6965a	Bacteria	Firmicutes	Clostridia	Oscillospirales	Butyricicoccaceae	UCG-008	NA	UCG-008	1	https://doi.org/10.1016/B978-0-12-817576-7.00003-1
8a8b48c9daac79218085f229802ee4fc	Bacteria	Firmicutes	Clostridia	Oscillospirales	Butyricicoccaceae	Butyricicoccus	NA	Butyricicoccus	1	https://doi.org/10.1016/B978-0-12-817576-7.00003-1
c90eb88a0c74fb240a11cc11825087f9	Bacteria	Firmicutes	Clostridia	Caldicoprobacterales	Caldicoprobacteraceae	Caldicoprobacter	NA	Caldicoprobacter	1	https://doi.org/10.1016/B978-0-12-817576-7.00003-1
a8a56cf80da0db4056d7d1a24a2d14c2	Bacteria	Firmicutes	Clostridia	Clostridiales	Caloramatoraceae	Fonticella	NA	Fonticella	1	https://doi.org/10.1016/B978-0-12-817576-7.00003-1
d4df1435275692fab22229c7a82d418d	Bacteria	Firmicutes	Clostridia	Christensenellales	Christensenellaceae	uncultured	NA	uncultured	1	https://doi.org/10.1016/B978-0-12-817576-7.00003-1
41b9e2bd609dfdf6ce7af2ecf2a0870f	Bacteria	Firmicutes	Clostridia	Christensenellales	Christensenellaceae	Catabacter	NA	Catabacter	1	https://doi.org/10.1016/B978-0-12-817576-7.00003-1
8338626e21b7b04a7e7d40e1ce870e61	Bacteria	Firmicutes	Clostridia	Christensenellales	Christensenellaceae	Christensenella	NA	Christensenella	1	https://doi.org/10.1016/B978-0-12-817576-7.00003-1
a16dcaaf705458decdd542aa1c74e759	Bacteria	Firmicutes	Clostridia	Christensenellales	Christensenellaceae	Christensenellaceae	NA	Christensenellaceae	1	https://doi.org/10.1016/B978-0-12-817576-7.00003-1
1eeef3f09a762d939fa90cb8e54b6c5f	Bacteria	Firmicutes	Clostridia	Christensenellales	Christensenellaceae	Christensenellaceae_R-7_group	NA	Christensenellaceae_R-7_group	1	https://doi.org/10.1016/B978-0-12-817576-7.00003-1
257c4e60aa84ef9851f6808024ac55c5	Bacteria	Firmicutes	Clostridia	Christensenellales	Christensenellaceae	NA	NA	Christensenellaceae_NA	1	https://doi.org/10.1016/B978-0-12-817576-7.00003-1
93623ccc165211728804a1eddde52059	Bacteria	Firmicutes	Clostridia	Clostridia_UCG-014	Clostridia_UCG-014	Clostridia_UCG-014	NA	Clostridia_UCG-014	1	https://doi.org/10.1016/B978-0-12-817576-7.00003-1
151e4ee4985f56bc095694afa250a78a	Bacteria	Firmicutes	Clostridia	Clostridia_vadinBB60_group	Clostridia_vadinBB60_group	Clostridia_vadinBB60_group	NA	Clostridia_vadinBB60_group	1	https://doi.org/10.1016/B978-0-12-817576-7.00003-1
b731fded4ca18064c7bdd02db8a258af	Bacteria	Firmicutes	Clostridia	Clostridiales	Clostridiaceae	Hathewaya	NA	Hathewaya	1	https://doi.org/10.1016/j.nmni.2020.100719
d375ce49a41f99b3c2f2d3f0a0ddcfe8	Bacteria	Firmicutes	Clostridia	Clostridiales	Clostridiaceae	Clostridium_sensu_stricto_18	NA	Clostridium_sensu_stricto_18	1	https://doi.org/10.1016/B978-0-12-817576-7.00003-1
fb9322858269805ad1ff4f238603251e	Bacteria	Firmicutes	Clostridia	Clostridiales	Clostridiaceae	Clostridium_sensu_stricto_12	NA	Clostridium_sensu_stricto_12	1	https://doi.org/10.1016/B978-0-12-817576-7.00003-1
8f1ddde890f8951c525b185adc6e9396	Bacteria	Firmicutes	Clostridia	Clostridiales	Clostridiaceae	Clostridium_sensu_stricto_13	NA	Clostridium_sensu_stricto_13	1	https://doi.org/10.1016/B978-0-12-817576-7.00003-1
b95826be77560b35267249ed0984cca1	Bacteria	Firmicutes	Clostridia	Clostridiales	Clostridiaceae	Sarcina	NA	Sarcina	1	https://doi.org/10.1016/B978-0-12-817576-7.00003-1
b99e5899fca55f87635e491c4766e435	Bacteria	Firmicutes	Clostridia	Clostridiales	Clostridiaceae	Clostridium_sensu_stricto_2	NA	Clostridium_sensu_stricto_2	1	https://doi.org/10.1016/B978-0-12-817576-7.00003-1
ce099e7a49702a133d5bf24b2c666b6c	Bacteria	Firmicutes	Clostridia	Clostridiales	Clostridiaceae	Clostridium_sensu_stricto_1	NA	Clostridium_sensu_stricto_1	1	https://doi.org/10.1016/B978-0-12-817576-7.00003-1
4dd4d9ede307d77172ee8cdfab53ae95	Bacteria	Firmicutes	Clostridia	Clostridiales	Clostridiaceae	Proteiniclasticum	NA	Proteiniclasticum	1	https://doi.org/10.1016/B978-0-12-817576-7.00003-1
9c15067249ca27232f711d6dd8f601a4	Bacteria	Firmicutes	Clostridia	Oscillospirales	Clostridium_methylpentosum_group	Clostridium_methylpentosum_group	NA	Clostridium_methylpentosum_group	1	https://doi.org/10.1016/B978-0-12-817576-7.00003-1
8309e3dd8d0e84bce10b7cb15d877c19	Bacteria	Firmicutes	Clostridia	Lachnospirales	Defluviitaleaceae	Defluviitaleaceae_UCG-011	NA	Defluviitaleaceae_UCG-011	1	https://doi.org/10.1016/B978-0-12-817576-7.00003-1
0268805396d6ea029b4ff36d754d0977	Bacteria	Firmicutes	Clostridia	Oscillospirales	Ethanoligenenaceae	Acetanaerobacterium	NA	Acetanaerobacterium	1	https://doi.org/10.1016/B978-0-12-817576-7.00003-1
b0d69deca10b33c7865f40927f52f765	Bacteria	Firmicutes	Clostridia	Oscillospirales	Ethanoligenenaceae	Ethanoligenens	NA	Ethanoligenens	1	https://doi.org/10.1016/B978-0-12-817576-7.00003-1
b5fca08a87f71687917d6a23808d47f6	Bacteria	Firmicutes	Clostridia	Eubacteriales	Eubacteriaceae	Eubacterium	NA	Eubacterium	1	https://doi.org/10.1038/s41598-021-85592-w
353d59898029ea4123908efea317ec1b	Bacteria	Firmicutes	Clostridia	Eubacteriales	Eubacteriaceae	Pseudoramibacter	NA	Pseudoramibacter	1	https://doi.org/10.1016/B978-0-12-817576-7.00003-1
d05189e260b2b3615b988e87a0965a68	Bacteria	Firmicutes	Clostridia	Oscillospirales	Eubacterium_coprostanoligenes_group	Eubacterium_coprostanoligenes_group	NA	Eubacterium_coprostanoligenes_group	1	https://doi.org/10.1016/B978-0-12-817576-7.00003-1
5200a260242cbb22f93bee880aa9d74b	Bacteria	Firmicutes	Clostridia	Peptostreptococcales-Tissierellales	Fusibacteraceae	Fusibacter	NA	Fusibacter	1	https://doi.org/10.1016/B978-0-12-817576-7.00003-1
ced1bfe8a09865f5625128bafd9200d0	Bacteria	Firmicutes	Clostridia	Clostridia	Gracilibacteraceae	Lutispora	NA	Lutispora	1	https://doi.org/10.1016/B978-0-12-817576-7.00003-1
941024958382f22d42fd41bd270e3465	Bacteria	Firmicutes	Clostridia	Clostridia	Hungateiclostridiaceae	Ruminiclostridium	NA	Ruminiclostridium	1	https://doi.org/10.1016/B978-0-12-817576-7.00003-1
a00e8e494a295e378232c4e7e061f05f	Bacteria	Firmicutes	Clostridia	Clostridia	Hungateiclostridiaceae	Saccharofermentans	NA	Saccharofermentans	1	https://doi.org/10.1016/B978-0-12-817576-7.00003-1
345c58fb257cb61cd5e0c64c1b401c3e	Bacteria	Firmicutes	Clostridia	Clostridia	Hungateiclostridiaceae	Fastidiosipila	NA	Fastidiosipila	1	https://doi.org/10.1016/B978-0-12-817576-7.00003-1
49ffab01ebb8dca08b2a96cd935e0c4b	Bacteria	Firmicutes	Clostridia	Clostridia	Hungateiclostridiaceae	NA	NA	Hungateiclostridiaceae_NA	1	https://doi.org/10.1016/B978-0-12-817576-7.00003-1
0e2da95b998d24187c4594df308c8871	Bacteria	Firmicutes	Clostridia	Lachnospirales	Lachnospiraceae	Epulopiscium	NA	Epulopiscium	1	https://doi.org/10.1016/B978-0-12-817576-7.00003-1
26353c6a5ab94746f4653a2a75e21f64	Bacteria	Firmicutes	Clostridia	Lachnospirales	Lachnospiraceae	Tyzzerella	NA	Tyzzerella	1	https://doi.org/10.1016/B978-0-12-817576-7.00003-1
4714f0f76a8eb1735f92232411be092a	Bacteria	Firmicutes	Clostridia	Lachnospirales	Lachnospiraceae	Tuzzerella	NA	Tuzzerella	1	https://doi.org/10.1016/B978-0-12-817576-7.00003-1
4fa32c68cb7d68578d5ebbdc44f59c2f	Bacteria	Firmicutes	Clostridia	Lachnospirales	Lachnospiraceae	Lachnospiraceae	NA	Lachnospiraceae	1	https://doi.org/10.1016/B978-0-12-817576-7.00003-1
0df756bd9db808f697b772b8f61999b6	Bacteria	Firmicutes	Clostridia	Lachnospirales	Lachnospiraceae	Fusicatenibacter	NA	Fusicatenibacter	1	https://doi.org/10.1016/B978-0-12-817576-7.00003-1
0fa82c9d0dfe28994bb45dd4a00ba19a	Bacteria	Firmicutes	Clostridia	Lachnospirales	Lachnospiraceae	Roseburia	NA	Roseburia	1	https://doi.org/10.1016/B978-0-12-817576-7.00003-1
ba162bb47da76a2c818988083e661fa7	Bacteria	Firmicutes	Clostridia	Lachnospirales	Lachnospiraceae	Lachnospiraceae_UCG-004	NA	Lachnospiraceae_UCG-004	1	https://doi.org/10.1016/B978-0-12-817576-7.00003-1
11870868ca61a24d8e9e69f19b3040fa	Bacteria	Firmicutes	Clostridia	Lachnospirales	Lachnospiraceae	UC5-1-2E3	NA	UC5-1-2E3	1	https://doi.org/10.1016/B978-0-12-817576-7.00003-1
0204082adf6ccd63202b05c7ccb642f5	Bacteria	Firmicutes	Clostridia	Lachnospirales	Lachnospiraceae	Lachnoclostridium	NA	Lachnoclostridium	1	https://doi.org/10.1016/B978-0-12-817576-7.00003-1
38d34e63bea86a4ece32399887fe28ca	Bacteria	Firmicutes	Clostridia	Lachnospirales	Lachnospiraceae	Marvinbryantia	NA	Marvinbryantia	1	https://doi.org/10.1016/B978-0-12-817576-7.00003-1
8023ed8115c8769c58150328ebb69858	Bacteria	Firmicutes	Clostridia	Lachnospirales	Lachnospiraceae	Hungatella	NA	Hungatella	1	https://doi.org/10.1016/B978-0-12-817576-7.00003-1
135f3aeedb9db7df7e64c4858c97e674	Bacteria	Firmicutes	Clostridia	Lachnospirales	Lachnospiraceae	uncultured	NA	uncultured	1	https://doi.org/10.1016/B978-0-12-817576-7.00003-1
7368ccf7f063b3791a0e110399ced004	Bacteria	Firmicutes	Clostridia	Lachnospirales	Lachnospiraceae	Stomatobaculum	NA	Stomatobaculum	1	https://doi.org/10.1038/s41598-021-85592-w
bb9ec9b4a96bd62f876cfb5953912116	Bacteria	Firmicutes	Clostridia	Lachnospirales	Lachnospiraceae	Moryella	NA	Moryella	1	https://doi.org/10.1016/B978-0-12-817576-7.00003-1
d90b38e178a04d532000cab9c0310de4	Bacteria	Firmicutes	Clostridia	Lachnospirales	Lachnospiraceae	NA	NA	Lachnospiraceae_NA	1	https://doi.org/10.1016/B978-0-12-817576-7.00003-1
921df347662808db26214360e17f3008	Bacteria	Firmicutes	Clostridia	Lachnospirales	Lachnospiraceae	Eisenbergiella	NA	Eisenbergiella	1	https://doi.org/10.1016/B978-0-12-817576-7.00003-1
56036aaf8a58ae947f3507057734a1ab	Bacteria	Firmicutes	Clostridia	Lachnospirales	Lachnospiraceae	Lachnospiraceae_ND3007_group	NA	Lachnospiraceae_ND3007_group	1	https://doi.org/10.1016/B978-0-12-817576-7.00003-1
2e3cfed53433170edd79fa5462df426a	Bacteria	Firmicutes	Clostridia	Lachnospirales	Lachnospiraceae	Howardella	NA	Howardella	1	https://doi.org/10.1016/B978-0-12-817576-7.00003-1
64954b99f96c4fcfbeff37fe89eecba2	Bacteria	Firmicutes	Clostridia	Lachnospirales	Lachnospiraceae	Catonella	NA	Catonella	1	https://doi.org/10.1038/s41598-021-85592-w
26a3be7a2c25b17dfe388bef0cb0d5ca	Bacteria	Firmicutes	Clostridia	Lachnospirales	Lachnospiraceae	Eubacterium_ruminantium_group	NA	Eubacterium_ruminantium_group	1	https://doi.org/10.1016/B978-0-12-817576-7.00003-1
250be0ed001c8eca862688fcca85c282	Bacteria	Firmicutes	Clostridia	Lachnospirales	Lachnospiraceae	Lachnospiraceae_NK4A136_group	NA	Lachnospiraceae_NK4A136_group	1	https://doi.org/10.1016/B978-0-12-817576-7.00003-1
f43f31d8c9e920490034399df59b005b	Bacteria	Firmicutes	Clostridia	Lachnospirales	Lachnospiraceae	Lachnoanaerobaculum	NA	Lachnoanaerobaculum	1	https://doi.org/10.1038/s41598-021-85592-w
2e2bcf97ea19fc00e9a58c93abd2d86f	Bacteria	Firmicutes	Clostridia	Lachnospirales	Lachnospiraceae	Oribacterium	NA	Oribacterium	1	https://doi.org/10.1038/s41598-021-85592-w
1e00c147353bc7a43e66fc39428ae9ab	Bacteria	Firmicutes	Clostridia	Lachnospirales	Lachnospiraceae	Anaerostipes	NA	Anaerostipes	1	https://doi.org/10.1016/B978-0-12-817576-7.00003-1
8c5abe3e316725e4e306474920e49dc0	Bacteria	Firmicutes	Clostridia	Lachnospirales	Lachnospiraceae	Johnsonella	NA	Johnsonella	1	https://doi.org/10.1016/B978-0-12-817576-7.00003-1
e9ffb2e3c45586d362cb7f779c3496d7	Bacteria	Firmicutes	Clostridia	Lachnospirales	Lachnospiraceae	Eubacterium_xylanophilum_group	NA	Eubacterium_xylanophilum_group	1	https://doi.org/10.1016/B978-0-12-817576-7.00003-1
f782d5302726371a0a6ef5a694d39931	Bacteria	Firmicutes	Clostridia	Lachnospirales	Lachnospiraceae	Anaerosporobacter	NA	Anaerosporobacter	1	https://doi.org/10.1016/B978-0-12-817576-7.00003-1
55cfaf6d3744db447b2b39eeca188cf0	Bacteria	Firmicutes	Clostridia	Lachnospirales	Lachnospiraceae	Lachnospiraceae_NK4B4_group	NA	Lachnospiraceae_NK4B4_group	1	https://doi.org/10.1016/B978-0-12-817576-7.00003-1
abed7b03e2215459153e693a9d3c4168	Bacteria	Firmicutes	Clostridia	Lachnospirales	Lachnospiraceae	Eubacterium_hallii_group	NA	Eubacterium_hallii_group	1	https://doi.org/10.1016/B978-0-12-817576-7.00003-1
7f6d38bb521be34126c97a60035e149d	Bacteria	Firmicutes	Clostridia	Lachnospirales	Lachnospiraceae	Shuttleworthia	NA	Shuttleworthia	1	https://doi.org/10.1038/s41598-021-85592-w
6f2a6c54687cf4bb98c16b6cdd78f8f9	Bacteria	Firmicutes	Clostridia	Lachnospirales	Lachnospiraceae	Eubacterium_eligens_group	NA	Eubacterium_eligens_group	1	https://doi.org/10.1016/B978-0-12-817576-7.00003-1
33139eac18a19c674d3b2a8691070a98	Bacteria	Firmicutes	Clostridia	Lachnospirales	Lachnospiraceae	Lachnospira	NA	Lachnospira	1	https://doi.org/10.1016/B978-0-12-817576-7.00003-1
65fd3baaff802378361e9bd08acfe564	Bacteria	Firmicutes	Clostridia	Lachnospirales	Lachnospiraceae	GCA-900066755	NA	GCA-900066755	1	https://doi.org/10.1016/B978-0-12-817576-7.00003-1
f6d67171bd17664f57f7db940a3935f7	Bacteria	Firmicutes	Clostridia	Lachnospirales	Lachnospiraceae	GCA-900066575	NA	GCA-900066575	1	https://doi.org/10.1016/B978-0-12-817576-7.00003-1
3b94114faa7184ad06ac13c1c3ac9a98	Bacteria	Firmicutes	Clostridia	Lachnospirales	Lachnospiraceae	Ruminococcus_gnavus_group	NA	Ruminococcus_gnavus_group	1	https://doi.org/10.1016/B978-0-12-817576-7.00003-1
0f955b6369b3f1366a5a4024eb209069	Bacteria	Firmicutes	Clostridia	Lachnospirales	Lachnospiraceae	Robinsoniella	NA	Robinsoniella	1	https://doi.org/10.1016/B978-0-12-817576-7.00003-1
8f56265c5efe60efd898c5edd78c432e	Bacteria	Firmicutes	Clostridia	Lachnospirales	Lachnospiraceae	Sellimonas	NA	Sellimonas	1	https://doi.org/10.1016/B978-0-12-817576-7.00003-1
d7693d5e907d32c06672d758ab33d336	Bacteria	Firmicutes	Clostridia	Lachnospirales	Lachnospiraceae	Catenibacillus	NA	Catenibacillus	1	https://doi.org/10.1016/B978-0-12-817576-7.00003-1
bdc43839a12ed1a48033e750faaff0c9	Bacteria	Firmicutes	Clostridia	Lachnospirales	Lachnospiraceae	Eubacterium_ventriosum_group	NA	Eubacterium_ventriosum_group	1	https://doi.org/10.1016/B978-0-12-817576-7.00003-1
aa2515bdf66463d7ffde4b667b2a2617	Bacteria	Firmicutes	Clostridia	Lachnospirales	Lachnospiraceae	Frisingicoccus	NA	Frisingicoccus	1	https://doi.org/10.1016/B978-0-12-817576-7.00003-1
30e0ffbd44ac0a6bffbbdb3a6ebba943	Bacteria	Firmicutes	Clostridia	Lachnospirales	Lachnospiraceae	Lactonifactor	NA	Lactonifactor	1	https://doi.org/10.1016/B978-0-12-817576-7.00003-1
a31a8d533e026b69ff6772dbb6bd6e8d	Bacteria	Firmicutes	Clostridia	Lachnospirales	Lachnospiraceae	Blautia	NA	Blautia	1	https://doi.org/10.1038/s41551-019-0397-0
5d08a2d9b4b8284acb89afc2956d7e01	Bacteria	Firmicutes	Clostridia	Lachnospirales	Lachnospiraceae	Coprococcus	NA	Coprococcus	1	https://doi.org/10.1016/B978-0-12-817576-7.00003-1
1211804aa985eb05bea771fd6f0f7a53	Bacteria	Firmicutes	Clostridia	Lachnospirales	Lachnospiraceae	Eubacterium_fissicatena_group	NA	Eubacterium_fissicatena_group	1	https://doi.org/10.1016/B978-0-12-817576-7.00003-1
af1232248fad77b8b79f7bc5549d9810	Bacteria	Firmicutes	Clostridia	Lachnospirales	Lachnospiraceae	Dorea	NA	Dorea	1	https://doi.org/10.1016/B978-0-12-817576-7.00003-1
b59a452821e4af3e0b24b0ec1a960078	Bacteria	Firmicutes	Clostridia	Lachnospirales	Lachnospiraceae	Ruminococcus_torques_group	NA	Ruminococcus_torques_group	1	https://doi.org/10.1016/B978-0-12-817576-7.00003-1
13e3779bb486bf01b9a1a52338864161	Bacteria	Firmicutes	Clostridia	Lachnospirales	Lachnospiraceae	Ruminococcus_gauvreauii_group	NA	Ruminococcus_gauvreauii_group	1	https://doi.org/10.1016/B978-0-12-817576-7.00003-1
3ba9332c7f794c4f88f5e0d415d00940	Bacteria	Firmicutes	Clostridia	Lachnospirales	Lachnospiraceae	Lachnospiraceae_FE2018_group	NA	Lachnospiraceae_FE2018_group	1	https://doi.org/10.1016/B978-0-12-817576-7.00003-1
4e9aa3cea1be5bd829e8274d772fc3e3	Bacteria	Firmicutes	Clostridia	Lachnospirales	Lachnospiraceae	Agathobacter	NA	Agathobacter	1	https://doi.org/10.1016/B978-0-12-817576-7.00003-1
029a140bdde50164e20fbed161031e5d	Bacteria	Firmicutes	Clostridia	Monoglobales	Monoglobaceae	Monoglobus	NA	Monoglobus	1	https://doi.org/10.1016/B978-0-12-817576-7.00003-1
2b04a0c09c18bca04f7064cc2a7a6746	Bacteria	Firmicutes	Clostridia	NA	NA	NA	NA	Clostridia_NA_NA_NA	1	https://doi.org/10.1016/B978-0-12-817576-7.00003-1
6ab5c207fea154cad386b811b5a6704d	Bacteria	Firmicutes	Clostridia	Lachnospirales	NA	NA	NA	Lachnospirales_NA_NA	1	https://doi.org/10.1016/B978-0-12-817576-7.00003-1
87c12aac1b5360796b1566c13d758e2f	Bacteria	Firmicutes	Clostridia	Oscillospirales	NA	NA	NA	Oscillospirales_NA_NA	1	https://doi.org/10.1016/B978-0-12-817576-7.00003-1
ea333daef06ad89a2d7b5703547f6f0c	Bacteria	Firmicutes	Clostridia	Oscillospirales	Oscillospiraceae	NK4A214_group	NA	NK4A214_group	1	https://doi.org/10.1016/B978-0-12-817576-7.00003-1
7b367d35d15e860fd31549b484361ee0	Bacteria	Firmicutes	Clostridia	Oscillospirales	Oscillospiraceae	UCG-005	NA	UCG-005	1	https://doi.org/10.1016/B978-0-12-817576-7.00003-1
a0e6d0c7ebe0ddb8ed9bb1019823c9cc	Bacteria	Firmicutes	Clostridia	Oscillospirales	Oscillospiraceae	Oscillibacter	NA	Oscillibacter	1	https://doi.org/10.1016/B978-0-12-817576-7.00003-1
a109749ba90617c26ef6c23e3324efd5	Bacteria	Firmicutes	Clostridia	Oscillospirales	Oscillospiraceae	Oscillospira	NA	Oscillospira	1	https://doi.org/10.1016/B978-0-12-817576-7.00003-1
68d4b6ff2b5f8224df56988a8acb42ff	Bacteria	Firmicutes	Clostridia	Oscillospirales	Oscillospiraceae	UCG-003	NA	UCG-003	1	https://doi.org/10.1016/B978-0-12-817576-7.00003-1
755be142acca75abcac85efd84b936cb	Bacteria	Firmicutes	Clostridia	Oscillospirales	Oscillospiraceae	UCG-002	NA	UCG-002	1	https://doi.org/10.1016/B978-0-12-817576-7.00003-1
6c769d32015c08cbc040c3c9d2217f30	Bacteria	Firmicutes	Clostridia	Oscillospirales	Oscillospiraceae	Intestinimonas	NA	Intestinimonas	1	https://doi.org/10.1016/B978-0-12-817576-7.00003-1
72dbec5d2429aa35f4a161299abb103c	Bacteria	Firmicutes	Clostridia	Oscillospirales	Oscillospiraceae	uncultured	NA	uncultured	1	https://doi.org/10.1016/B978-0-12-817576-7.00003-1
8f17de91b6056da66059994d722a1794	Bacteria	Firmicutes	Clostridia	Oscillospirales	Oscillospiraceae	Colidextribacter	NA	Colidextribacter	1	https://doi.org/10.1016/B978-0-12-817576-7.00003-1
1e818452a96fd437eb36da48d6f12233	Bacteria	Firmicutes	Clostridia	Oscillospirales	Oscillospiraceae	Flavonifractor	NA	Flavonifractor	1	https://doi.org/10.1016/B978-0-12-817576-7.00003-1
f446e173f52126ac924ef84ccc4ae558	Bacteria	Firmicutes	Clostridia	Oscillospirales	Oscillospiraceae	NA	NA	Oscillospiraceae_NA	1	https://doi.org/10.1016/B978-0-12-817576-7.00003-1
6e9b3de64f0adbb300c9a09a66ec4199	Bacteria	Firmicutes	Clostridia	Oscillospirales	Oscillospiraceae	Pseudoflavonifractor	NA	Pseudoflavonifractor	1	https://doi.org/10.1016/B978-0-12-817576-7.00003-1
fd96ee8b997d78eb5e2244053e72fc99	Bacteria	Firmicutes	Clostridia	Peptococcales	Peptococcaceae	Peptococcus	NA	Peptococcus	1	https://doi.org/10.1016/C2012-1-00075-6
c5af5053bdc20468a7c199b6954f9128	Bacteria	Firmicutes	Clostridia	Peptostreptococcales-Tissierellales	Peptostreptococcaceae	Filifactor	NA	Filifactor	1	https://doi.org/10.1016/B978-0-12-817576-7.00003-1
1d1a62099ee707fc04b2bfb7d52efc13	Bacteria	Firmicutes	Clostridia	Peptostreptococcales-Tissierellales	Peptostreptococcaceae	Eubacterium_yurii_group	NA	Eubacterium_yurii_group	1	https://doi.org/10.1016/B978-0-12-817576-7.00003-1
91af9bf3d3abe2045ab251e9233a4a4c	Bacteria	Firmicutes	Clostridia	Peptostreptococcales-Tissierellales	Peptostreptococcaceae	uncultured	NA	uncultured	1	https://doi.org/10.1016/B978-0-12-817576-7.00003-1
6726658e6ed1b518f3cdae63d51007c1	Bacteria	Firmicutes	Clostridia	Peptostreptococcales-Tissierellales	Peptostreptococcaceae	Proteocatella	NA	Proteocatella	1	https://doi.org/10.1016/B978-0-12-817576-7.00003-1
54c98eea2b17024e8c34fe4ceb51bc26	Bacteria	Firmicutes	Clostridia	Peptostreptococcales-Tissierellales	Peptostreptococcaceae	Peptostreptococcus	NA	Peptostreptococcus	1	https://doi.org/10.1016/B978-0-12-817576-7.00003-1
9752d72600d63c40a3aca1eb5ebd03c7	Bacteria	Firmicutes	Clostridia	Peptostreptococcales-Tissierellales	Peptostreptococcaceae	Romboutsia	NA	Romboutsia	1	https://doi.org/10.1016/B978-0-12-817576-7.00003-1
451395a98eafed02c6a24f3dafbaa13d	Bacteria	Firmicutes	Clostridia	Peptostreptococcales-Tissierellales	Peptostreptococcaceae	NA	NA	Peptostreptococcaceae_NA	1	https://doi.org/10.1016/B978-0-12-817576-7.00003-1
ae426d341b752414167f769719bf5f26	Bacteria	Firmicutes	Clostridia	Peptostreptococcales-Tissierellales	Peptostreptococcaceae	Peptostreptococcaceae	NA	Peptostreptococcaceae	1	https://doi.org/10.1016/B978-0-12-817576-7.00003-1
088ca532ecd1d65ea5ff6aaf97d36792	Bacteria	Firmicutes	Clostridia	Peptostreptococcales-Tissierellales	Peptostreptococcaceae	Terrisporobacter	NA	Terrisporobacter	1	https://doi.org/10.1016/B978-0-12-817576-7.00003-1
1ad3a45b8928084be085a060ec3e410d	Bacteria	Firmicutes	Clostridia	Peptostreptococcales-Tissierellales	Peptostreptococcaceae	Intestinibacter	NA	Intestinibacter	1	https://doi.org/10.1016/B978-0-12-817576-7.00003-1
f2c0663593e77b0027f2ef6170acf840	Bacteria	Firmicutes	Clostridia	Peptostreptococcales-Tissierellales	Peptostreptococcaceae	Clostridioides	NA	Clostridioides	1	https://doi.org/10.1016/B978-0-12-817576-7.00003-1
9f21a80b7b8cfe611fc2eb0b66d45f58	Bacteria	Firmicutes	Clostridia	Peptostreptococcales-Tissierellales	Peptostreptococcaceae	Paeniclostridium	NA	Paeniclostridium	1	https://doi.org/10.1016/B978-0-12-817576-7.00003-1
28691548023da91f0253ddf35682e5c1	Bacteria	Firmicutes	Clostridia	Peptostreptococcales-Tissierellales	Peptostreptococcaceae	Peptoclostridium	NA	Peptoclostridium	1	https://doi.org/10.1016/B978-0-12-817576-7.00003-1
56f70a9b15d4f5fe37b5d49fd872f4c5	Bacteria	Firmicutes	Clostridia	Peptostreptococcales-Tissierellales	Peptostreptococcales-Tissierellales	Finegoldia	NA	Finegoldia	1	https://doi.org/10.1007/s00248-018-1231-z
93a26b240ab0ca4e617fd8898ecb707a	Bacteria	Firmicutes	Clostridia	Peptostreptococcales-Tissierellales	Peptostreptococcales-Tissierellales	Anaerococcus	NA	Anaerococcus	1	https://doi.org/10.1016/B978-0-12-817576-7.00003-1
203824dfd6f919d17d2130fdecfe9452	Bacteria	Firmicutes	Clostridia	Peptostreptococcales-Tissierellales	Peptostreptococcales-Tissierellales	W5053	NA	W5053	1	https://doi.org/10.1016/B978-0-12-817576-7.00003-1
72333484bd8b409cda5dd7a54846a735	Bacteria	Firmicutes	Clostridia	Peptostreptococcales-Tissierellales	Peptostreptococcales-Tissierellales	Gallicola	NA	Gallicola	1	https://doi.org/10.1016/B978-0-12-817576-7.00003-1
b622d179916029bcf5eb4a815e8393de	Bacteria	Firmicutes	Clostridia	Peptostreptococcales-Tissierellales	Peptostreptococcales-Tissierellales	Helcococcus	NA	Helcococcus	1	https://doi.org/10.1016/B978-0-12-817576-7.00003-1
0b0b0530429551240378fcd6657a3f81	Bacteria	Firmicutes	Clostridia	Peptostreptococcales-Tissierellales	Peptostreptococcales-Tissierellales	Murdochiella	NA	Murdochiella	1	https://doi.org/10.1016/B978-0-12-817576-7.00003-1
23d52d068dc46bbc107ec74d5d4ada0c	Bacteria	Firmicutes	Clostridia	Peptostreptococcales-Tissierellales	Peptostreptococcales-Tissierellales	uncultured	NA	uncultured	1	https://doi.org/10.1016/B978-0-12-817576-7.00003-1
9116466c11ca60f87d14d9bad38e5fbc	Bacteria	Firmicutes	Clostridia	Peptostreptococcales-Tissierellales	Peptostreptococcales-Tissierellales	Peptoniphilus	NA	Peptoniphilus	1	https://doi.org/10.1038/s41598-021-85592-w
d020dc39243a2147b425915929fe6206	Bacteria	Firmicutes	Clostridia	Peptostreptococcales-Tissierellales	Peptostreptococcales-Tissierellales	Fenollaria	NA	Fenollaria	1	https://doi.org/10.1016/B978-0-12-817576-7.00003-1
545e02d32bf168637a36e7689eb58894	Bacteria	Firmicutes	Clostridia	Peptostreptococcales-Tissierellales	Peptostreptococcales-Tissierellales	Ezakiella	NA	Ezakiella	1	https://doi.org/10.1016/B978-0-12-817576-7.00003-1
57ce9ad9543b737fe5bcc526bfa1dbef	Bacteria	Firmicutes	Clostridia	Peptostreptococcales-Tissierellales	Peptostreptococcales-Tissierellales	NA	NA	Peptostreptococcales-Tissierellales_NA	1	https://doi.org/10.1016/B978-0-12-817576-7.00003-1
fb10b94f1685509ef2333940f2e08ac3	Bacteria	Firmicutes	Clostridia	Peptostreptococcales-Tissierellales	Peptostreptococcales-Tissierellales	Tissierella	NA	Tissierella	1	https://doi.org/10.1016/j.cmi.2015.10.032
f62c486b44892e1e1254d83edcef4f0b	Bacteria	Firmicutes	Clostridia	Peptostreptococcales-Tissierellales	Peptostreptococcales-Tissierellales	Parvimonas	NA	Parvimonas	1	https://doi.org/10.1016/B978-0-12-817576-7.00003-1
14b47dc7f293506ea356272f6e827642	Bacteria	Firmicutes	Clostridia	Peptostreptococcales-Tissierellales	Peptostreptococcales-Tissierellales	Guggenheimella	NA	Guggenheimella	1	https://doi.org/10.1016/B978-0-12-817576-7.00003-1
90e685d452b45c124e6bab956f4838af	Bacteria	Firmicutes	Clostridia	Oscillospirales	Ruminococcaceae	CAG-352	NA	CAG-352	1	https://doi.org/10.1016/B978-0-12-817576-7.00003-1
8c21f2daf0aaf4b7f55da757ea3c9d1e	Bacteria	Firmicutes	Clostridia	Oscillospirales	Ruminococcaceae	Anaerotruncus	NA	Anaerotruncus	1	https://doi.org/10.1016/B978-0-12-817576-7.00003-1
f8a4a3746256418055480e2262a985f8	Bacteria	Firmicutes	Clostridia	Oscillospirales	Ruminococcaceae	Phocea	NA	Phocea	1	https://doi.org/10.1016/B978-0-12-817576-7.00003-1
144cc60ce26a51315cfb31db41981369	Bacteria	Firmicutes	Clostridia	Oscillospirales	Ruminococcaceae	uncultured	NA	uncultured	1	https://doi.org/10.1016/B978-0-12-817576-7.00003-1
a15551ef483d1c00771e220bfb7fca7e	Bacteria	Firmicutes	Clostridia	Oscillospirales	Ruminococcaceae	DTU089	NA	DTU089	1	https://doi.org/10.1016/B978-0-12-817576-7.00003-1
c71985c316d56c910c315fb5b962208b	Bacteria	Firmicutes	Clostridia	Oscillospirales	Ruminococcaceae	Incertae_Sedis	NA	Incertae_Sedis	1	https://doi.org/10.1016/B978-0-12-817576-7.00003-1
0c60c65a8b95397647e9421dc150e215	Bacteria	Firmicutes	Clostridia	Oscillospirales	Ruminococcaceae	NA	NA	Ruminococcaceae_NA	1	https://doi.org/10.1016/B978-0-12-817576-7.00003-1
3e3f73cbf1cdb7eb8fbbc5f43732923d	Bacteria	Firmicutes	Clostridia	Oscillospirales	Ruminococcaceae	Candidatus_Soleaferrea	NA	Candidatus_Soleaferrea	1	https://doi.org/10.1016/B978-0-12-817576-7.00003-1
93187efeebfec0f4a89cd6c7f3873cc4	Bacteria	Firmicutes	Clostridia	Oscillospirales	Ruminococcaceae	Eubacterium_siraeum_group	NA	Eubacterium_siraeum_group	1	https://doi.org/10.1016/B978-0-12-817576-7.00003-1
70b8282792fca0893eca3a6eab7de4d7	Bacteria	Firmicutes	Clostridia	Oscillospirales	Ruminococcaceae	Anaerofilum	NA	Anaerofilum	1	https://doi.org/10.1016/B978-0-12-817576-7.00003-1
b14c238c76a3cf907db751cbfc24c082	Bacteria	Firmicutes	Clostridia	Oscillospirales	Ruminococcaceae	Pygmaiobacter	NA	Pygmaiobacter	1	https://doi.org/10.1016/B978-0-12-817576-7.00003-1
4ec94597c7a12cab5d598b460e791255	Bacteria	Firmicutes	Clostridia	Oscillospirales	Ruminococcaceae	UBA1819	NA	UBA1819	1	https://doi.org/10.1016/B978-0-12-817576-7.00003-1
a7e22dbc41385e7eb4e580736d7cbd58	Bacteria	Firmicutes	Clostridia	Oscillospirales	Ruminococcaceae	Fournierella	NA	Fournierella	1	https://doi.org/10.1016/B978-0-12-817576-7.00003-1
56b385d7e6110f912450e82f12f4e712	Bacteria	Firmicutes	Clostridia	Oscillospirales	Ruminococcaceae	Subdoligranulum	NA	Subdoligranulum	1	https://doi.org/10.1016/B978-0-12-817576-7.00003-1
367cc12abb04364ad147dd6b931418dc	Bacteria	Firmicutes	Clostridia	Oscillospirales	Ruminococcaceae	Faecalibacterium	NA	Faecalibacterium	1	https://doi.org/10.1016/B978-0-12-817576-7.00003-1
56e6d548e7e2f0fc48a14d1ea1032cb4	Bacteria	Firmicutes	Clostridia	Oscillospirales	Ruminococcaceae	Negativibacillus	NA	Negativibacillus	1	https://doi.org/10.1016/B978-0-12-817576-7.00003-1
55e22b4342859982b5d75085a0308ea6	Bacteria	Firmicutes	Clostridia	Oscillospirales	Ruminococcaceae	Ruminococcus	NA	Ruminococcus	1	https://doi.org/10.1016/B978-0-12-817576-7.00003-1
43d0fc4884e5997afbc719d26bf7dc2d	Bacteria	Firmicutes	Clostridia	Thermincolales	Thermincolaceae	Thermincola	NA	Thermincola	1	https://doi.org/10.1016/B978-0-12-817576-7.00003-1
876f71e0b70819fc4bcc0393a322ba09	Bacteria	Firmicutes	Clostridia	Oscillospirales	UCG-010	UCG-010	NA	UCG-010	1	https://doi.org/10.1016/B978-0-12-817576-7.00003-1
b0ff9ceb3449b9abadcacaf0e641c093	Bacteria	Actinobacteriota	Coriobacteriia	Coriobacteriales	Atopobiaceae	uncultured	NA	uncultured	1	https://dx.doi.org/10.1111%2F1574-6976.12075
5e56d469f634f3e335a8ecc36128046e	Bacteria	Actinobacteriota	Coriobacteriia	Coriobacteriales	Atopobiaceae	Atopobium	NA	Atopobium	1	https://doi.org/10.1038/s41598-021-85592-w
472e1a75a124d92ca39d8315d50ef604	Bacteria	Actinobacteriota	Coriobacteriia	Coriobacteriales	Atopobiaceae	Olsenella	NA	Olsenella	1	https://doi.org/10.1038/s41598-021-85592-w
d958a0ead8fd7042c9e121dd14986edf	Bacteria	Actinobacteriota	Coriobacteriia	Coriobacteriales	Atopobiaceae	Libanicoccus	NA	Libanicoccus	1	https://dx.doi.org/10.1111%2F1574-6976.12075
93ebd2102b88f9450a39619fc06bbd7e	Bacteria	Actinobacteriota	Coriobacteriia	Coriobacteriales	Coriobacteriaceae	Collinsella	NA	Collinsella	1	https://doi.org/10.1016/j.cmi.2015.10.032
69c122f21b50fc3d77985e67589eb051	Bacteria	Actinobacteriota	Coriobacteriia	Coriobacteriales	Coriobacteriales_Incertae_Sedis	uncultured	NA	uncultured	1	https://dx.doi.org/10.1111%2F1574-6976.12075
cc35f796222eec870b84ec03966fcf2b	Bacteria	Actinobacteriota	Coriobacteriia	Coriobacteriales	Eggerthellaceae	DNF00809	NA	DNF00809	1	https://dx.doi.org/10.1111%2F1574-6976.12075
441c6ebb6a06fe8b016ae9b087a8ba5e	Bacteria	Actinobacteriota	Coriobacteriia	Coriobacteriales	Eggerthellaceae	Slackia	NA	Slackia	1	https://doi.org/10.1038/s41598-021-85592-w
a2f95756a4b6bb4d678772f481bc70e9	Bacteria	Actinobacteriota	Coriobacteriia	Coriobacteriales	Eggerthellaceae	Senegalimassilia	NA	Senegalimassilia	1	https://dx.doi.org/10.1111%2F1574-6976.12075
edf15be332a2b52b5097c277858f4e21	Bacteria	Actinobacteriota	Coriobacteriia	Coriobacteriales	Eggerthellaceae	Eggerthella	NA	Eggerthella	1	https://dx.doi.org/10.1111%2F1574-6976.12075
5388fe91d5a1e9ab88bc448e588903f3	Bacteria	Actinobacteriota	Coriobacteriia	Coriobacteriales	Eggerthellaceae	NA	NA	Eggerthellaceae_NA	1	https://dx.doi.org/10.1111%2F1574-6976.12075
28d9b09d70e90e4fd87dea32fa47d40b	Bacteria	Actinobacteriota	Coriobacteriia	Coriobacteriales	Eggerthellaceae	Paraeggerthella	NA	Paraeggerthella	1	https://dx.doi.org/10.1111%2F1574-6976.12075
246ce007a4ba9a556c3ad216b495cf7c	Bacteria	Actinobacteriota	Coriobacteriia	Coriobacteriales	Eggerthellaceae	Adlercreutzia	NA	Adlercreutzia	1	https://dx.doi.org/10.1111%2F1574-6976.12075
1e3f2560ba3f09891e136466cd89cc08	Bacteria	Actinobacteriota	Coriobacteriia	Coriobacteriales	Eggerthellaceae	Gordonibacter	NA	Gordonibacter	1	https://dx.doi.org/10.1111%2F1574-6976.12075
5b6347cb5a2c9bc0e04e9a2ae44730f9	Bacteria	Actinobacteriota	Coriobacteriia	Coriobacteriales	NA	NA	NA	Coriobacteriales_NA_NA	1	https://dx.doi.org/10.1111%2F1574-6976.12075
018ccbf9c2e3933a024257d5447d20bd	Bacteria	Actinobacteriota	Coriobacteriia	OPB41	OPB41	OPB41	NA	OPB41	1	https://dx.doi.org/10.1111%2F1574-6976.12075
6e84be0d93bffb85cad87ffe27fc41f9	Bacteria	Actinobacteriota	Coriobacteriia	Coriobacteriales	uncultured	uncultured	NA	uncultured	1	https://dx.doi.org/10.1111%2F1574-6976.12075
403f077aabbcff99aa15eaae6cbc283d	Bacteria	Cyanobacteria	Cyanobacteriia	Chloroplast	Chloroplast	Chloroplast	NA	Chloroplast	0	https://dx.doi.org/10.3390%2Flife5021172
b8a6d29d16866e5cc3e820c3d3d596c5	Bacteria	Cyanobacteria	Cyanobacteriia	Cyanobacteriales	Chroococcidiopsaceae	Chroococcidiopsis_PCC_7203	NA	Chroococcidiopsis_PCC_7203	0	https://dx.doi.org/10.3390%2Flife5021172
06434a6f89eb9d50ebaf0999bd4b20c3	Bacteria	Cyanobacteria	Cyanobacteriia	Cyanobacteriales	Chroococcidiopsaceae	NA	NA	Chroococcidiopsaceae_NA	0	https://dx.doi.org/10.3390%2Flife5021172
76ef163bbab9c6782ed0a482128f15df	Bacteria	Cyanobacteria	Cyanobacteriia	Cyanobacteriales	Chroococcidiopsaceae	uncultured	NA	uncultured	0	https://dx.doi.org/10.3390%2Flife5021172
f55027c25cbaa8a386b690ca289883e7	Bacteria	Cyanobacteria	Cyanobacteriia	Cyanobacteriales	Chroococcidiopsaceae	Dapisostemonum_CCIBt_3536	NA	Dapisostemonum_CCIBt_3536	0	https://dx.doi.org/10.3390%2Flife5021172
7d5128e3d713addecdb20749cb03bdd2	Bacteria	Cyanobacteria	Cyanobacteriia	Cyanobacteriales	Chroococcidiopsaceae	Aliterella	NA	Aliterella	0	https://dx.doi.org/10.3390%2Flife5021172
24b553e70eabb81dafc9b04d769c0fdc	Bacteria	Cyanobacteria	Cyanobacteriia	Phormidesmiales	Nodosilineaceae	Nodosilinea_PCC-7104	NA	Nodosilinea_PCC-7104	0	None
6e044b5911717c9f267b7bb06a016e40	Bacteria	Cyanobacteria	Cyanobacteriia	Cyanobacteriales	Nostocaceae	Scytonema_UTEX_2349	NA	Scytonema_UTEX_2349	0	None
d3ed782f6d77508cf76593115900e542	Bacteria	Cyanobacteria	Cyanobacteriia	Cyanobacteriales	Nostocaceae	Nostoc_PCC-7524	NA	Nostoc_PCC-7524	0	None
1de3886bfadaa63020d253288ed3cf6d	Bacteria	Cyanobacteria	Cyanobacteriia	Cyanobacteriales	Nostocaceae	Nostoc_PCC-73102	NA	Nostoc_PCC-73102	0	None
25c3e845c8e18b7d68437f879586d8bd	Bacteria	Cyanobacteria	Cyanobacteriia	Cyanobacteriales	Nostocaceae	Calothrix_PCC-6303	NA	Calothrix_PCC-6303	0	None
e4b3adb3aa238a46d133711a6f014206	Bacteria	Cyanobacteria	Cyanobacteriia	Cyanobacteriales	Nostocaceae	NA	NA	Nostocaceae_NA	0	None
a16117a9285b778833c05d5cab03d616	Bacteria	Cyanobacteria	Cyanobacteriia	Cyanobacteriales	Nostocaceae	Scytonema_VB-61278	NA	Scytonema_VB-61278	0	None
b8c675e52dcff01383307b0cebdda91c	Bacteria	Chloroflexi	Dehalococcoidia	S085	S085	S085	NA	S085	0	https://doi.org/10.1093/femsec/fiaa223
660801b79041b253350765912a7e0599	Bacteria	Deinococcota	Deinococci	Deinococcales	Deinococcaceae	Deinococcus	NA	Deinococcus	0	https://doi.org/10.1128/aem.66.5.2006-2011.2000
04617d0fd5032b0ee12d72a94ec6c2ad	Bacteria	Deinococcota	Deinococci	Thermales	Thermaceae	Thermus	NA	Thermus	0	https://doi.org/10.1111/j.1574-6941.1995.tb00174.x
2fe1e173affa81823e2b62199e95b5f9	Bacteria	Deinococcota	Deinococci	Deinococcales	Trueperaceae	Truepera	NA	Truepera	0	https://doi.org/10.1016/j.femsle.2005.05.002
2336aa905b5930d7e71e23739434900b	Bacteria	Desulfobacterota	Desulfobulbia	Desulfobulbales	Desulfobulbaceae	Desulfobulbus	NA	Desulfobulbus	1	https://doi.org/10.3389/fmicb.2021.686276
52cfbdf1bf50b0e36e0db30b2eba6838	Bacteria	Desulfobacterota	Desulfovibrionia	Desulfovibrionales	Desulfovibrionaceae	Desulfovibrio	NA	Desulfovibrio	1	https://dx.doi.org/10.1128%2FJCM.41.6.2752-2754.2003
1d881daee1d91768d67e4bbbeeab61a0	Bacteria	Desulfobacterota	Desulfovibrionia	Desulfovibrionales	Desulfovibrionaceae	Bilophila	NA	Bilophila	1	https://doi.org/10.1038/s41551-019-0397-0
e8fc8c45a5207ab5145abe8fa05d3808	Bacteria	Desulfobacterota	Desulfuromonadia	Bradymonadales	Bradymonadales	Bradymonadales	NA	Bradymonadales	0	https://doi.org/10.1099/ijs.0.000135
0bf55cf363d18eaaddf51d6890972861	Bacteria	Desulfobacterota	Desulfuromonadia	Geobacterales	Geobacteraceae	Geobacter	NA	Geobacter	1	https://doi.org/10.3389/fmicb.2021.773116
0d6d205cc8dde36653e3833550cea400	Bacteria	Desulfobacterota	Desulfuromonadia	NA	NA	NA	NA	Desulfuromonadia_NA_NA_NA	0	https://dx.doi.org/10.1128%2FAEM.70.4.2525-2528.2004
923a67ac974abdf3ce9d492080bb4d6d	Bacteria	Fibrobacterota	Fibrobacteria	Fibrobacterales	Fibrobacteraceae	possible_genus_04	NA	possible_genus_04	1	https://dx.doi.org/10.3389%2Ffmicb.2015.01469
c11ea0a99ccbf8c324e4769d9327b679	Bacteria	Fibrobacterota	Fibrobacteria	Fibrobacterales	Fibrobacterales	BBMC-4	NA	BBMC-4	0	None
6940aa52a72a4e54fd5d65fd8649f7ba	Bacteria	Fusobacteriota	Fusobacteriia	Fusobacteriales	Fusobacteriaceae	Fusobacterium	NA	Fusobacterium	1	https://doi.org/10.1038/s41598-021-85592-w
96529c8509bf16716152e8250160ab21	Bacteria	Fusobacteriota	Fusobacteriia	Fusobacteriales	Fusobacteriaceae	Cetobacterium	NA	Cetobacterium	1	https://doi.org/10.1111/j.1472-765x.1995.tb01041.x
3e221ede355d1310767c44d1bddc4def	Bacteria	Fusobacteriota	Fusobacteriia	Fusobacteriales	Leptotrichiaceae	Leptotrichia	NA	Leptotrichia	1	https://doi.org/10.1038/s41598-021-85592-w
b16185b43a42db54ea5b5868227f29c2	Bacteria	Proteobacteria	Gammaproteobacteria	Aeromonadales	Aeromonadaceae	Aeromonas	NA	Aeromonas	0	https://dx.doi.org/10.1128%2FCMR.00039-09
18c3247f288d8805570e2d201f1b708d	Bacteria	Proteobacteria	Gammaproteobacteria	Burkholderiales	Alcaligenaceae	Kerstersia	NA	Kerstersia	0	https://dx.doi.org/10.1128%2FJCM.03625-14
b45c258a2a0c366f7b2d1ece6ea8965c	Bacteria	Proteobacteria	Gammaproteobacteria	Burkholderiales	Alcaligenaceae	Verticiella	NA	Verticiella	0	None
2f70cf1882f3498fa494ced5a494a09a	Bacteria	Proteobacteria	Gammaproteobacteria	Burkholderiales	Alcaligenaceae	Pigmentiphaga	NA	Pigmentiphaga	0	https://doi.org/10.1099/ijs.0.002949-0
9ed8cda2dcbe58b09ac298a3e65d97b1	Bacteria	Proteobacteria	Gammaproteobacteria	Burkholderiales	Alcaligenaceae	NA	NA	Alcaligenaceae_NA	0	https://doi.org/10.1099/ijs.0.002949-0
3560a3a76e648ff982a85c0e1ed1219f	Bacteria	Proteobacteria	Gammaproteobacteria	Burkholderiales	Alcaligenaceae	Achromobacter	NA	Achromobacter	0	0095-1137/80/02-0141/05$02.00/0
171bfe1b996d1ba9528c7e4bd983d0f9	Bacteria	Proteobacteria	Gammaproteobacteria	Burkholderiales	Alcaligenaceae	Eoetvoesia	NA	Eoetvoesia	0	https://doi.org/10.1099/ijs.0.058875-0
ddf33e8e0e22fb3fc609108abc2b1ec9	Bacteria	Proteobacteria	Gammaproteobacteria	Burkholderiales	Alcaligenaceae	Oligella	NA	Oligella	0	https://dx.doi.org/10.3201%2Feid2107.150242
6bc0f96b12f6a72b35422900dd3888af	Bacteria	Proteobacteria	Gammaproteobacteria	Burkholderiales	Alcaligenaceae	Alcaligenes	NA	Alcaligenes	0	https://doi.org/10.1186/s12879-020-05557-8
f73f886bbf313d10ba99317bc1a2b32e	Bacteria	Proteobacteria	Gammaproteobacteria	Burkholderiales	Alcaligenaceae	Paenalcaligenes	NA	Paenalcaligenes	0	https://doi.org/10.1099/ijs.0.049098-0
c358889d652d802cc3341cf17f0f670f	Bacteria	Proteobacteria	Gammaproteobacteria	Burkholderiales	B1-7BS	B1-7BS	NA	B1-7BS	0	None
e768e306055efeac1c71491017509566	Bacteria	Proteobacteria	Gammaproteobacteria	Burkholderiales	Burkholderiaceae	Polynucleobacter	NA	Polynucleobacter	0	https://doi.org/10.3389/fmicb.2019.01498
44872d9ca9e3ae5091ee63792e03a5cb	Bacteria	Proteobacteria	Gammaproteobacteria	Burkholderiales	Burkholderiaceae	Limnobacter	NA	Limnobacter	0	ttps://doi.org/10.1101/2021.07.06.451231
51d307502fd07b0d359226e32c7d48a7	Bacteria	Proteobacteria	Gammaproteobacteria	Burkholderiales	Burkholderiaceae	Robbsia	NA	Robbsia	0	DOI 10.1007/978-3-642-30197-1_239,
d498b348421fbeb868e78fd72bf897bd	Bacteria	Proteobacteria	Gammaproteobacteria	Burkholderiales	Burkholderiaceae	Burkholderia-Caballeronia-Paraburkholderia	NA	Burkholderia-Caballeronia-Paraburkholderia	0	DOI 10.1007/978-3-642-30197-1_239,
055e15786dd01a05dfff60747fb56c53	Bacteria	Proteobacteria	Gammaproteobacteria	Burkholderiales	Burkholderiaceae	Lautropia	NA	Lautropia	0	DOI 10.1007/978-3-642-30197-1_239,
2c7b7f406a8cb71dc12eff4c92095677	Bacteria	Proteobacteria	Gammaproteobacteria	Burkholderiales	Burkholderiaceae	Cupriavidus	NA	Cupriavidus	0	DOI 10.1007/978-3-642-30197-1_239,
b03c414290fa278a0f09d9b4c819ac40	Bacteria	Proteobacteria	Gammaproteobacteria	Burkholderiales	Burkholderiaceae	Ralstonia	NA	Ralstonia	0	DOI 10.1007/978-3-642-30197-1_239,
6be91727eb739f0d25cedcd3b3bbb27c	Bacteria	Proteobacteria	Gammaproteobacteria	Burkholderiales	Burkholderiaceae	NA	NA	Burkholderiaceae_NA	0	DOI 10.1007/978-3-642-30197-1_239,
afa60318c5823965ab7a04b943004fbe	Bacteria	Proteobacteria	Gammaproteobacteria	CCD24	CCD24	CCD24	NA	CCD24	0	None
86b96940e69238a2a8bf036379235e51	Bacteria	Proteobacteria	Gammaproteobacteria	Chromatiales	Chromatiaceae	uncultured	NA	uncultured	0	None
90c4dd6f5511f006f4523a6e5b2de1d6	Bacteria	Proteobacteria	Gammaproteobacteria	Burkholderiales	Chromobacteriaceae	Chromobacterium	NA	Chromobacterium	0	https://dx.doi.org/10.3201%2Feid1109.050278
6bd6516575b0d405be1bab521d2dda1e	Bacteria	Proteobacteria	Gammaproteobacteria	Burkholderiales	Comamonadaceae	Methylibium	NA	Methylibium	0	https://doi.org/10.1099/ijs.0.63524-0
6561fc2d4fabca5e436da677ed03f3b9	Bacteria	Proteobacteria	Gammaproteobacteria	Burkholderiales	Comamonadaceae	Rhizobacter	NA	Rhizobacter	0	None
1e902b0d3aca36c75415c2aa042692da	Bacteria	Proteobacteria	Gammaproteobacteria	Burkholderiales	Comamonadaceae	uncultured	NA	uncultured	0	None
1401c7d886e0a271aacb0f0b704538da	Bacteria	Proteobacteria	Gammaproteobacteria	Burkholderiales	Comamonadaceae	Ideonella	NA	Ideonella	0	https://doi.org/10.1099/ijs.0.003368-0
2ba378b7e689e64c7bfe8f849117c037	Bacteria	Proteobacteria	Gammaproteobacteria	Burkholderiales	Comamonadaceae	Rubrivivax	NA	Rubrivivax	0	https://doi.org/10.1021/bi991146h
bd4b69a7fdd93bb8d1171ebbb81f4786	Bacteria	Proteobacteria	Gammaproteobacteria	Burkholderiales	Comamonadaceae	Schlegelella	NA	Schlegelella	0	https://doi.org/10.1099/ijs.0.64446-0
c65af2b9424e664b3fa32263f5c3e72b	Bacteria	Proteobacteria	Gammaproteobacteria	Burkholderiales	Comamonadaceae	Sphaerotilus	NA	Sphaerotilus	0	https://doi.org/10.1128/AEM.66.11.4998-5004.2000
ddcce37a484b5bef397424a296b3dc1d	Bacteria	Proteobacteria	Gammaproteobacteria	Burkholderiales	Comamonadaceae	Tepidimonas	NA	Tepidimonas	0	https://doi.org/10.1078/072320203322497400
47bb65981db3f4b6894cb0ae9f90a2bd	Bacteria	Proteobacteria	Gammaproteobacteria	Burkholderiales	Comamonadaceae	Hydrogenophaga	NA	Hydrogenophaga	0	DOI 10.1099/ijsem.0.002146
519aeec0b6f36639fbb9338748e0d6ee	Bacteria	Proteobacteria	Gammaproteobacteria	Burkholderiales	Comamonadaceae	Xenophilus	NA	Xenophilus	0	https://dx.doi.org/10.1128%2FgenomeA.01067-17
e6b62a4f15bef5307bd6b18c35e33713	Bacteria	Proteobacteria	Gammaproteobacteria	Burkholderiales	Comamonadaceae	Diaphorobacter	NA	Diaphorobacter	0	https://doi.org/10.2323/jgam.48.299
669e097d8c4c10e239702fe44197660e	Bacteria	Proteobacteria	Gammaproteobacteria	Burkholderiales	Comamonadaceae	Delftia	NA	Delftia	0	https://dx.doi.org/10.1155%2F2015%2F973284
88345f78cecaaa6880139b3ce07b02ab	Bacteria	Proteobacteria	Gammaproteobacteria	Burkholderiales	Comamonadaceae	Acidovorax	NA	Acidovorax	0	https://doi.org/10.1099/ijsem.0.002736
16c6095b3aeeb4f57cec766187fde219	Bacteria	Proteobacteria	Gammaproteobacteria	Burkholderiales	Comamonadaceae	Extensimonas	NA	Extensimonas	0	https://link.springer.com/article/10.1007/s00284-020-01911-w
f35993e399f3ee76fbcab4fd90cf9666	Bacteria	Proteobacteria	Gammaproteobacteria	Burkholderiales	Comamonadaceae	Curvibacter	NA	Curvibacter	0	https://doi.org/10.2323/jgam.56.267
4b663ae488fed300cd6b65dbe176263b	Bacteria	Proteobacteria	Gammaproteobacteria	Burkholderiales	Comamonadaceae	Pseudorhodoferax	NA	Pseudorhodoferax	0	DOI 10.1099/ijs.0.039842-0
adeadf7c4153fd320e3754be15e79332	Bacteria	Proteobacteria	Gammaproteobacteria	Burkholderiales	Comamonadaceae	Variovorax	NA	Variovorax	0	https://doi.org/10.1007/s10482-014-0304-3
0740998620a3933b30d310f2b437b132	Bacteria	Proteobacteria	Gammaproteobacteria	Burkholderiales	Comamonadaceae	Polaromonas	NA	Polaromonas	0	https://doi.org/10.1111/j.1462-2920.2009.01947.x
24bd609687a6f407f625657e8d1f28fd	Bacteria	Proteobacteria	Gammaproteobacteria	Burkholderiales	Comamonadaceae	Ramlibacter	NA	Ramlibacter	0	https://doi.org/10.4014/jmb.2105.05023
456233e1bc509173fc7d4fedde27118e	Bacteria	Proteobacteria	Gammaproteobacteria	Burkholderiales	Comamonadaceae	Tibeticola	NA	Tibeticola	0	https://doi.org/10.1099/ijsem.0.001777
2f4c7553ef0b4d3db5eb7c2733228aab	Bacteria	Proteobacteria	Gammaproteobacteria	Burkholderiales	Comamonadaceae	Corticibacter	NA	Corticibacter	0	https://doi.org/10.1099/ijsem.0.000418
26376878cbdea8b6f72a2be608ee93ad	Bacteria	Proteobacteria	Gammaproteobacteria	Burkholderiales	Comamonadaceae	Ottowia	NA	Ottowia	0	https://doi.org/10.1099/ijs.0.02727-0
9aa42655c3a150cfc46808cb27f46aaa	Bacteria	Proteobacteria	Gammaproteobacteria	Burkholderiales	Comamonadaceae	Brachymonas	NA	Brachymonas	0	https://doi.org/10.1099/ijs.0.007211-0
3f4d8ea6003b1a2ac4e66c937944e586	Bacteria	Proteobacteria	Gammaproteobacteria	Burkholderiales	Comamonadaceae	Comamonas	NA	Comamonas	0	https://dx.doi.org/10.1128%2FAEM.00933-09
8b6f984d7dc4412a8ee20e91a54620b2	Bacteria	Proteobacteria	Gammaproteobacteria	Burkholderiales	Comamonadaceae	Pelomonas	NA	Pelomonas	0	https://doi.org/10.1099/ijs.0.65149-0
ea60313af371ef09618438a3b908b236	Bacteria	Proteobacteria	Gammaproteobacteria	Burkholderiales	Comamonadaceae	NA	NA	Comamonadaceae_NA	0	https://doi.org/10.1099/ijs.0.65149-0
3af86ca89127a6cb6b3b8cad2a4786db	Bacteria	Proteobacteria	Gammaproteobacteria	Burkholderiales	Comamonadaceae	Kinneretia	NA	Kinneretia	0	https://doi.org/10.1099/ijs.0.011478-0
0cefa9cb0d71ea008c8c103a60aa966f	Bacteria	Proteobacteria	Gammaproteobacteria	Burkholderiales	Comamonadaceae	Roseateles	NA	Roseateles	0	https://doi.org/10.1099/00207713-49-2-449
06105fb1021269d24607a6a725e49432	Bacteria	Proteobacteria	Gammaproteobacteria	Burkholderiales	Comamonadaceae	Aquabacterium	NA	Aquabacterium	0	DOI 10.1099/ijsem.0.003798
f629471971f0fa4caf9c374b66449f61	Bacteria	Proteobacteria	Gammaproteobacteria	Diplorickettsiales	Diplorickettsiaceae	uncultured	NA	uncultured	0	None
6184b4ed97f2c17fadeaa2250e1dddc8	Bacteria	Proteobacteria	Gammaproteobacteria	Diplorickettsiales	Diplorickettsiaceae	Diplorickettsia	NA	Diplorickettsia	0	None
e2594ed34d087ab916038e73f9a7be26	Bacteria	Proteobacteria	Gammaproteobacteria	Diplorickettsiales	Diplorickettsiaceae	Rickettsiella	NA	Rickettsiella	0	https://dx.doi.org/10.2217%2Ffmb.13.102
6f5d1048e4af6c390f7b0c480308a9c1	Bacteria	Proteobacteria	Gammaproteobacteria	Enterobacterales	Enterobacteriaceae	Buttiauxella	NA	Buttiauxella	0	https://doi.org/10.24425/124288
599ab2dec36dfb301087f68ffc9112da	Bacteria	Proteobacteria	Gammaproteobacteria	Enterobacterales	Enterobacteriaceae	Klebsiella	NA	Klebsiella	0	https://doi.org/10.1111/jam.13703
5735905328466b931f02e8bcafe28e2d	Bacteria	Proteobacteria	Gammaproteobacteria	Enterobacterales	Enterobacteriaceae	NA	NA	Enterobacteriaceae_NA	0	None
e058299c58fd78babdc98355ae4a5dbf	Bacteria	Proteobacteria	Gammaproteobacteria	Enterobacterales	Enterobacteriaceae	Escherichia-Shigella	NA	Escherichia-Shigella	0	None
bbc4edcbda3181bfd8621ddd50cb23dc	Bacteria	Proteobacteria	Gammaproteobacteria	Enterobacterales	Enterobacteriaceae	Citrobacter	NA	Citrobacter	0	https://doi.org/10.1038/s41598-018-30196-0
4606073731ccd4c8a09fca00820d4a9d	Bacteria	Proteobacteria	Gammaproteobacteria	Enterobacterales	Enterobacteriaceae	Enterobacter	NA	Enterobacter	0	https://dx.doi.org/10.3389%2Ffmicb.2015.00392
f8c7935128c832eb1e0a117430b36db7	Bacteria	Proteobacteria	Gammaproteobacteria	Ga0077536	Ga0077536	Ga0077536	NA	Ga0077536	0	None
a9b80cb6bfd2570e49b76170e42a4927	Bacteria	Proteobacteria	Gammaproteobacteria	Enterobacterales	Hafniaceae	Hafnia-Obesumbacterium	NA	Hafnia-Obesumbacterium	0	https://dx.doi.org/10.1128%2FCMR.19.1.12-28.2006
46812ed964da4f33a685b416eee232d0	Bacteria	Proteobacteria	Gammaproteobacteria	Burkholderiales	Hydrogenophilaceae	Tepidiphilus	NA	Tepidiphilus	0	https://doi.org/10.1099/ijs.0.02538-0
29a108c309730638f82f6361e3fde5e5	Bacteria	Proteobacteria	Gammaproteobacteria	Burkholderiales	Hydrogenophilaceae	Hydrogenophilus	NA	Hydrogenophilus	0	https://doi.org/10.1002/9781118960608.gbm00968
161b05d927d607ff83e5127cdba3bac0	Bacteria	Proteobacteria	Gammaproteobacteria	Burkholderiales	Hydrogenophilaceae	uncultured	NA	uncultured	0	https://doi.org/10.1002/9781118960608.gbm00968
1d40f87012e955cd31b634e0db7b8bac	Bacteria	Proteobacteria	Gammaproteobacteria	Burkholderiales	Hydrogenophilaceae	Thiobacillus	NA	Thiobacillus	0	https://dx.doi.org/10.1128%2FAEM.03398-15
2314929a52d00a0c558151f4f460f7a1	Bacteria	Proteobacteria	Gammaproteobacteria	JG36-GS-52	JG36-GS-52	JG36-GS-52	NA	JG36-GS-52	0	None
d0ba2120e1d7601a38c7f4760571138f	Bacteria	Proteobacteria	Gammaproteobacteria	KF-JG30-C25	KF-JG30-C25	KF-JG30-C25	NA	KF-JG30-C25	0	None
928fc8b296d29aa76fdd8eacb69471a3	Bacteria	Proteobacteria	Gammaproteobacteria	Legionellales	Legionellaceae	Legionella	NA	Legionella	0	https://doi.org/10.1016/j.idc.2016.10.002
7416a394634b3d96697cc5e6491cf956	Bacteria	Proteobacteria	Gammaproteobacteria	Burkholderiales	Methylophilaceae	Methylobacillus	NA	Methylobacillus	0	https://doi.org/10.1099/ijs.0.02956-0
9fd607bdb3be149d437ac5e47a35204d	Bacteria	Proteobacteria	Gammaproteobacteria	Pseudomonadales	Moraxellaceae	Enhydrobacter	NA	Enhydrobacter	0	https://doi.org/10.1099/00207713-37-3-289
734a0286541093319e70fd27fc35f2cb	Bacteria	Proteobacteria	Gammaproteobacteria	Pseudomonadales	Moraxellaceae	Moraxella	NA	Moraxella	0	https://dx.doi.org/10.1128%2FJB.00139-11
d24acdea02b014e454386e07dec13f57	Bacteria	Proteobacteria	Gammaproteobacteria	Pseudomonadales	Moraxellaceae	Acinetobacter	NA	Acinetobacter	1	doi: 10.4161/viru.19700
c8bd6023b76c7cd699be1931a17e4f0c	Bacteria	Proteobacteria	Gammaproteobacteria	Pseudomonadales	Moraxellaceae	NA	NA	Moraxellaceae_NA	0	https://dx.doi.org/10.1128%2FJB.00139-11
b6f84492b83b3597e7ec5586086c2fcd	Bacteria	Proteobacteria	Gammaproteobacteria	Enterobacterales	Morganellaceae	Morganella	NA	Morganella	0	https://doi.org/10.3389/fmicb.2021.738492
15e1fdaf125bd4ebc7003356ce60718e	Bacteria	Proteobacteria	Gammaproteobacteria	Enterobacterales	Morganellaceae	Proteus	NA	Proteus	0	https://dx.doi.org/10.1007%2Fs00248-015-0720-6
bfe983122732e8526f7751ee1ef9f786	Bacteria	Proteobacteria	Gammaproteobacteria	Enterobacterales	Morganellaceae	Providencia	NA	Providencia	0	https://doi.org/10.1007/0-387-30746-X_12
5fac0ae06ce17853d8220af636463258	Bacteria	Proteobacteria	Gammaproteobacteria	NA	NA	NA	NA	Gammaproteobacteria_NA_NA_NA	0	https://doi.org/10.1007/0-387-30746-X_12
57c6c1acc61126f7c0ebe6233105bfa2	Bacteria	Proteobacteria	Gammaproteobacteria	Enterobacterales	NA	NA	NA	Enterobacterales_NA_NA	0	None
4dd39c20d7dcbc161a02e258f6facc0f	Bacteria	Proteobacteria	Gammaproteobacteria	Burkholderiales	Neisseriaceae	NA	NA	Neisseriaceae_NA	0	None
b71644e4562a8c79807ebc9c9d00d9be	Bacteria	Proteobacteria	Gammaproteobacteria	Burkholderiales	Neisseriaceae	uncultured	NA	uncultured	0	None
64662734dde6064f9ead6c115b36d77a	Bacteria	Proteobacteria	Gammaproteobacteria	Burkholderiales	Neisseriaceae	Simonsiella	NA	Simonsiella	0	https://doi.org/10.1007/978-3-662-13187-9_23
0291a905f01d4220c3c4f29e6469ddc9	Bacteria	Proteobacteria	Gammaproteobacteria	Burkholderiales	Neisseriaceae	Eikenella	NA	Eikenella	0	https://doi.org/10.1902/jop.1992.63.12.941
8cec4c2b6ecb23d53d4ecd989c9cd204	Bacteria	Proteobacteria	Gammaproteobacteria	Burkholderiales	Neisseriaceae	Conchiformibius	NA	Conchiformibius	0	https://doi.org/10.1186/1471-2180-14-196
bad77ea5787c74abb312dcd479982d46	Bacteria	Proteobacteria	Gammaproteobacteria	Burkholderiales	Neisseriaceae	Kingella	NA	Kingella	0	https://dx.doi.org/10.1128%2FCMR.00028-14
7d05a9bdedf36ea57b4a5bd9655c8a19	Bacteria	Proteobacteria	Gammaproteobacteria	Burkholderiales	Nitrosomonadaceae	DSSD61	NA	DSSD61	0	None
bb2f357b8f969e3d1307863692d95bbd	Bacteria	Proteobacteria	Gammaproteobacteria	Burkholderiales	Nitrosomonadaceae	oc32	NA	oc32	0	None
60095cc3bd490f6a9ad6609498cdc40c	Bacteria	Proteobacteria	Gammaproteobacteria	Burkholderiales	Nitrosomonadaceae	Ellin6067	NA	Ellin6067	0	None
cc75aa0c37dff19cdc444c1ffe4b5106	Bacteria	Proteobacteria	Gammaproteobacteria	Burkholderiales	Nitrosomonadaceae	Nitrosospira	NA	Nitrosospira	0	https://doi.org/10.1111/j.1462-2920.2005.00882.x
83a9c19fb85265782e9c843947fce5d4	Bacteria	Proteobacteria	Gammaproteobacteria	Burkholderiales	Oxalobacteraceae	Noviherbaspirillum	NA	Noviherbaspirillum	0	https://doi.org/10.1099/ijs.0.048231-0
23313d162ec31f3fc71df50b12d53b89	Bacteria	Proteobacteria	Gammaproteobacteria	Burkholderiales	Oxalobacteraceae	Massilia	NA	Massilia	0	https://doi.org/10.1128/jcm.41.1.192-196.2003
fdb9c021946bc38785a665b9e60e1006	Bacteria	Proteobacteria	Gammaproteobacteria	Burkholderiales	Oxalobacteraceae	Duganella	NA	Duganella	0	https://doi.org/10.3389/fmicb.2016.01668
b5a41f4275f9d05404a9e5655f9e4c72	Bacteria	Proteobacteria	Gammaproteobacteria	Burkholderiales	Oxalobacteraceae	Janthinobacterium	NA	Janthinobacterium	0	https://doi.org/10.3389/fmicb.2016.01668
9ac7570d585af1e6a144ec416a280d34	Bacteria	Proteobacteria	Gammaproteobacteria	Burkholderiales	Oxalobacteraceae	NA	NA	Oxalobacteraceae_NA	0	https://doi.org/10.3389/fmicb.2016.01668
c605b96aaf5d6d86858ec727c5ee31a3	Bacteria	Proteobacteria	Gammaproteobacteria	Pasteurellales	Pasteurellaceae	Haemophilus	NA	Haemophilus	0	https://doi.org/10.1186/1471-2180-14-196
379a5e6a31294ddcd74ef18cce4fd202	Bacteria	Proteobacteria	Gammaproteobacteria	Pasteurellales	Pasteurellaceae	Pasteurella	NA	Pasteurella	0	https://doi.org/10.1186/1471-2180-14-196
61c7af7aeeead344001cfcb5dba8f938	Bacteria	Proteobacteria	Gammaproteobacteria	Piscirickettsiales	Piscirickettsiaceae	Candidatus_Endoecteinascidia	NA	Candidatus_Endoecteinascidia	0	https://doi.org/10.1073/pnas.0811984106
7309f45816dbb68ee38b261116e4736b	Bacteria	Proteobacteria	Gammaproteobacteria	Pseudomonadales	Pseudomonadaceae	Pseudomonas	NA	Pseudomonas	0	https://doi.org/10.3389/fmicb.2011.00103
607b559575dd1da6965bca8b75d47364	Bacteria	Proteobacteria	Gammaproteobacteria	R7C24	R7C24	R7C24	NA	R7C24	0	None
36df7f416a494af335099db4bb05b6a7	Bacteria	Proteobacteria	Gammaproteobacteria	Xanthomonadales	Rhodanobacteraceae	Pseudofulvimonas	NA	Pseudofulvimonas	0	https://doi.org/10.1099/ijs.0.014548-0
ae666407482bdba6e46022853e80408e	Bacteria	Proteobacteria	Gammaproteobacteria	Xanthomonadales	Rhodanobacteraceae	NA	NA	Rhodanobacteraceae_NA	0	https://doi.org/10.3389/fmicb.2019.00659
dd605628bcaff15007d7d1bd5bf2f18a	Bacteria	Proteobacteria	Gammaproteobacteria	Xanthomonadales	Rhodanobacteraceae	Luteibacter	NA	Luteibacter	0	https://doi.org/10.1099/ijs.0.63497-0
c66a8e6ff101c86f004128622a388e02	Bacteria	Proteobacteria	Gammaproteobacteria	Burkholderiales	Rhodocyclaceae	Uliginosibacterium	NA	Uliginosibacterium	0	https://doi.org/10.1099/ijs.0.64567-0
992770816f48aa7e42a8d11796e3ff06	Bacteria	Proteobacteria	Gammaproteobacteria	Burkholderiales	Rhodocyclaceae	Zoogloea	NA	Zoogloea	0	https://dx.doi.org/10.1007%2Fs00203-019-01743-8
711f90de47fecee19b7979aae2f578c4	Bacteria	Proteobacteria	Gammaproteobacteria	Burkholderiales	Rhodocyclaceae	Methyloversatilis	NA	Methyloversatilis	0	https://doi.org/10.1099/ijs.0.64422-0
e6fe653043c94fdb68ea510800a3487c	Bacteria	Proteobacteria	Gammaproteobacteria	Burkholderiales	Rhodocyclaceae	Dechlorosoma	NA	Dechlorosoma	0	https://doi.org/10.1007/s00284-006-0474-y
8df42276596c8da9152a47542191421f	Bacteria	Proteobacteria	Gammaproteobacteria	Burkholderiales	Rhodocyclaceae	NA	NA	Rhodocyclaceae_NA	0	https://doi.org/10.1007/s00284-006-0474-y
dffd91a39a37441ca5dd39c3f993809a	Bacteria	Proteobacteria	Gammaproteobacteria	Burkholderiales	Rhodocyclaceae	Dechloromonas	NA	Dechloromonas	0	https://dx.doi.org/10.3390%2Fmicroorganisms8091435
8fa80f842c5072f3d4b98a9c20ff8244	Bacteria	Proteobacteria	Gammaproteobacteria	Burkholderiales	SC-I-84	SC-I-84	NA	SC-I-84	0	None
36e03dae61121820937967852e86cacb	Bacteria	Proteobacteria	Gammaproteobacteria	Salinisphaerales	Solimonadaceae	uncultured	NA	uncultured	0	None
23c9c77a95432155ba614e0b295a145a	Bacteria	Proteobacteria	Gammaproteobacteria	Salinisphaerales	Solimonadaceae	Nevskia	NA	Nevskia	0	https://doi.org/10.1099/ijs.0.64994-0
aaf9a3b4e9c8094226d5693ac385cf0d	Bacteria	Proteobacteria	Gammaproteobacteria	Salinisphaerales	Solimonadaceae	Hydrocarboniphaga	NA	Hydrocarboniphaga	0	https://doi.org/10.1099/ijs.0.019380-0
724f9c913f69a2ec7536813c2478bcd0	Bacteria	Proteobacteria	Gammaproteobacteria	Burkholderiales	Sutterellaceae	uncultured	NA	uncultured	0	None
eb899b261856bb3ebc79b96df7117c17	Bacteria	Proteobacteria	Gammaproteobacteria	Burkholderiales	Sutterellaceae	Parasutterella	NA	Parasutterella	1	https://dx.doi.org/10.1038%2Fs41396-019-0364-5
560ffd34647232536d40ebf7216e8ff4	Bacteria	Proteobacteria	Gammaproteobacteria	Burkholderiales	Sutterellaceae	Sutterella	NA	Sutterella	1	https://doi.org/10.1038/s41551-019-0397-0
e20d445ef23fc19d5e644a9675513ea6	Bacteria	Proteobacteria	Gammaproteobacteria	Burkholderiales	TRA3-20	TRA3-20	NA	TRA3-20	0	None
d2b9b11d1b32c7afb03c595d4b79ecc5	Bacteria	Proteobacteria	Gammaproteobacteria	Gammaproteobacteria_Incertae_Sedis	Unknown_Family	Acidibacter	NA	Acidibacter	0	https://doi.org/10.1007/s00792-014-0684-3
1019cad508612d452b3b950b94884b97	Bacteria	Proteobacteria	Gammaproteobacteria	Gammaproteobacteria_Incertae_Sedis	Unknown_Family	Wenzhouxiangella	NA	Wenzhouxiangella	0	https://doi.org/10.3389/fmicb.2020.597686
9e01a1e427ad644f6e35ae8416b68929	Bacteria	Proteobacteria	Gammaproteobacteria	Steroidobacterales	Woeseiaceae	NA	NA	Woeseiaceae_NA	0	https://doi.org/10.1038/ismej.2016.185
c3633a06f0fabc4266a192d18fe29e67	Bacteria	Proteobacteria	Gammaproteobacteria	Steroidobacterales	Woeseiaceae	Woeseia	NA	Woeseia	0	https://doi.org/10.1038/ismej.2016.185
8883e06a7712ff21daec83c57efc71e2	Bacteria	Proteobacteria	Gammaproteobacteria	Cardiobacteriales	Wohlfahrtiimonadaceae	Ignatzschineria	NA	Ignatzschineria	0	https://dx.doi.org/10.1099%2Fjmmcr.0.005043
3df77a8177f015c96da4ac540d4bccdf	Bacteria	Proteobacteria	Gammaproteobacteria	Xanthomonadales	Xanthomonadaceae	Vulcaniibacterium	NA	Vulcaniibacterium	0	https://doi.org/10.1007/s10482-013-9959-4
851b68a2187a594fca9072e545d4fff3	Bacteria	Proteobacteria	Gammaproteobacteria	Xanthomonadales	Xanthomonadaceae	Lysobacter	NA	Lysobacter	0	https://doi.org/10.1099/ijs.0.64473-0
1879a37d902d439bf00838a6bba4c505	Bacteria	Proteobacteria	Gammaproteobacteria	Xanthomonadales	Xanthomonadaceae	Thermomonas	NA	Thermomonas	0	https://doi.org/10.1078/072320203322337335
b49c1c742ff9a26c0ce116574c094ea7	Bacteria	Proteobacteria	Gammaproteobacteria	Xanthomonadales	Xanthomonadaceae	SN8	NA	SN8	0	None
f70ccdc5f38b1740ccaab4012a50d2d3	Bacteria	Proteobacteria	Gammaproteobacteria	Xanthomonadales	Xanthomonadaceae	Pseudoxanthomonas	NA	Pseudoxanthomonas	0	https://doi.org/10.1007/s12275-010-0125-7
4599f62c522946dffd848e0b0d9fca4b	Bacteria	Proteobacteria	Gammaproteobacteria	Xanthomonadales	Xanthomonadaceae	Xanthomonas	NA	Xanthomonas	0	https://dx.doi.org/10.1016%2Fj.nmni.2018.06.005
2d10f8ba31c6331ce3dd9079531be405	Bacteria	Proteobacteria	Gammaproteobacteria	Xanthomonadales	Xanthomonadaceae	Stenotrophomonas	NA	Stenotrophomonas	0	https://doi.org/10.1099/00207713-52-2-559
f60610e17083998fce7d35b3ab2ea2c4	Bacteria	Proteobacteria	Gammaproteobacteria	Xanthomonadales	Xanthomonadaceae	Luteimonas	NA	Luteimonas	0	https://doi.org/10.1099/ijsem.0.000956
b67640f3232f97357e8c36d10de5feff	Bacteria	Proteobacteria	Gammaproteobacteria	Enterobacterales	Yersiniaceae	Serratia	NA	Serratia	0	http://dx.doi.org/10.1128/IAI.01822-14
635302c1b0da8e845c59d5d890d4a16f	Bacteria	Gemmatimonadota	Gemmatimonadetes	Gemmatimonadales	Gemmatimonadaceae	uncultured	NA	uncultured	0	None
e5e1ce44ae1bdac212b60c54a1a320ad	Bacteria	Gemmatimonadota	Gemmatimonadetes	Gemmatimonadales	Gemmatimonadaceae	Gemmatimonas	NA	Gemmatimonas	0	https://doi.org/10.3389/fmicb.2020.606612
c66cb17038752a8b2509765050aa74d6	Bacteria	Chloroflexi	Gitt-GS-136	Gitt-GS-136	Gitt-GS-136	Gitt-GS-136	NA	Gitt-GS-136	0	None
162790ef21ab355c243ea9e2647ba671	Bacteria	Patescibacteria	Gracilibacteria	Absconditabacteriales_(SR1)	Absconditabacteriales_(SR1)	Absconditabacteriales_(SR1)	NA	Absconditabacteriales_(SR1)	0	None
bc1226b4f2a94e6ce0e9bd832c9bbf58	Bacteria	Patescibacteria	Gracilibacteria	JGI_0000069-P22	JGI_0000069-P22	JGI_0000069-P22	NA	JGI_0000069-P22	0	None
d8ac2b0a8f2d1044f6a9a2c0aa47b066	Bacteria	Hydrogenedentes	Hydrogenedentia	Hydrogenedentiales	Hydrogenedensaceae	Hydrogenedensaceae	NA	Hydrogenedensaceae	0	None
dc2261aa527c96c40ae090f92b77ff27	Bacteria	Bacteroidota	Ignavibacteria	Ignavibacteriales	Ignavibacteriaceae	Ignavibacterium	NA	Ignavibacterium	0	https://doi.org/10.3389/fmicb.2012.00185
6000124daaa60c594f94dd1b26f82e4f	Bacteria	Bacteroidota	Ignavibacteria	Ignavibacteriales	PHOS-HE36	PHOS-HE36	NA	PHOS-HE36	0	None
54a728a8e9c6291a6ce8ece4b6947226	Bacteria	Chloroflexi	JG30-KF-CM66	JG30-KF-CM66	JG30-KF-CM66	JG30-KF-CM66	NA	JG30-KF-CM66	0	None
593595573d06ea3687e49dcf1bae4f32	Bacteria	Bacteroidota	Kapabacteria	Kapabacteriales	Kapabacteriales	Kapabacteriales	NA	Kapabacteriales	0	None
c9c3806df9a0069e6a16f491a540efde	Bacteria	Chloroflexi	KD4-96	KD4-96	KD4-96	KD4-96	NA	KD4-96	0	None
4dcafdb7aa406cde955c0ca66bf60e51	Bacteria	Chloroflexi	Ktedonobacteria	C0119	C0119	C0119	NA	C0119	0	None
02d34cb5ad3e94c6b2dec11164cf75f5	Bacteria	Verrucomicrobiota	Lentisphaeria	Victivallales	vadinBE97	vadinBE97	NA	vadinBE97	0	None
3b6def1c09c04b9f616be73104acd1f6	Bacteria	Spirochaetota	Leptospirae	Leptospirales	Leptospiraceae	Leptospira	NA	Leptospira	0	https://doi.org/10.1038/nature01597
332e8e99e161968210fe7f5a72300997	Bacteria	Firmicutes	Limnochordia	MBA03	MBA03	MBA03	NA	MBA03	0	None
d31b54aa5e5c5e8c9846350450bfced3	Bacteria	Gemmatimonadota	Longimicrobia	Longimicrobiales	Longimicrobiaceae	Longimicrobiaceae	NA	Longimicrobiaceae	0	https://doi.org/10.1099/ijsem.0.000974
141b9196a5cf99b1ded26d3ce93c4610	Bacteria	Gemmatimonadota	Longimicrobia	Longimicrobiales	Longimicrobiaceae	YC-ZSS-LKJ147	NA	YC-ZSS-LKJ147	0	None
7abb31589f7374e63678dae77ead5d6f	Bacteria	Gemmatimonadota	Longimicrobia	Longimicrobiales	Longimicrobiaceae	Longimicrobium	NA	Longimicrobium	0	https://doi.org/10.1099/ijsem.0.000974
dd373a8256a69d8cd1048acb40c00e6a	Bacteria	Actinobacteriota	MB-A2-108	MB-A2-108	MB-A2-108	MB-A2-108	NA	MB-A2-108	0	None
bf1ddad464e5c596a171592ac4d8668e	Bacteria	Methylomirabilota	Methylomirabilia	Methylomirabilales	Methylomirabilaceae	Sh765B-TzT-35	NA	Sh765B-TzT-35	0	None
5a46eba7f6d3c8b8425c320fb3a1442e	Bacteria	Myxococcota	Myxococcia	Myxococcales	Anaeromyxobacteraceae	Anaeromyxobacter	NA	Anaeromyxobacter	0	https://doi.org/10.1371/journal.pone.0002103
d08e3628e9dc52112c847c72dfe2749d	Bacteria	Myxococcota	Myxococcia	Myxococcales	Myxococcaceae	uncultured	NA	uncultured	0	None
4019ef04aa16c2a4e0240675dbb5afbd	Bacteria	Myxococcota	Myxococcia	Myxococcales	Myxococcaceae	Corallococcus	NA	Corallococcus	0	https://dx.doi.org/10.1128%2FAEM.01931-19
6c6de664896f0b4f48cedb21f7e6375f	Bacteria	Myxococcota	Myxococcia	Myxococcales	Myxococcaceae	Archangium	NA	Archangium	0	https://doi.org/10.1093/gbe/evx066
1b16f45b984227d7901e9b6de81f17d4	Bacteria	Myxococcota	Myxococcia	Myxococcales	Myxococcaceae	P3OB-42	NA	P3OB-42	0	None
45bd92a4806b4b94d7927ed182de7aae	Bacteria	Firmicutes	NA	NA	NA	NA	NA	Firmicutes_NA_NA_NA_NA	0	None
d7555100997c1caed1a50d8262d1ef01	Bacteria	Proteobacteria	NA	NA	NA	NA	NA	Proteobacteria_NA_NA_NA_NA	0	None
2f39e71e51c6d2e06aef1a98fd41a7a7	Bacteria	Acidobacteriota	NA	NA	NA	NA	NA	Acidobacteriota_NA_NA_NA_NA	0	None
d38a8bd3fc83d744706537d595be8c06	Bacteria	Patescibacteria	NA	NA	NA	NA	NA	Patescibacteria_NA_NA_NA_NA	0	None
5a060b91895816242fa40c5b8251c0bb	Bacteria	Firmicutes	Negativicutes	Acidaminococcales	Acidaminococcaceae	Succiniclasticum	NA	Succiniclasticum	1	https://doi.org/10.1099/00207713-49-3-1009
6df8a5f8d08e65ad8b809879a972c634	Bacteria	Firmicutes	Negativicutes	Acidaminococcales	Acidaminococcaceae	Acidaminococcus	NA	Acidaminococcus	1	https://dx.doi.org/10.1128%2Faac.44.11.3144-3149.2000
e09aebbc34abad854264601b1ee244fc	Bacteria	Firmicutes	Negativicutes	Acidaminococcales	Acidaminococcaceae	uncultured	NA	uncultured	1	https://doi.org/10.1016/C2012-1-00075-6
61c5dcf4ac36f558696321673bbb7660	Bacteria	Firmicutes	Negativicutes	Acidaminococcales	Acidaminococcaceae	Phascolarctobacterium	NA	Phascolarctobacterium	1	https://doi.org/10.1016/C2012-1-00075-6
483dd1f55c36f599228aab7df1311e4b	Bacteria	Firmicutes	Negativicutes	Veillonellales-Selenomonadales	Selenomonadaceae	Centipeda	NA	Centipeda	1	0020-771 3/83/030628-08$02.00/0
66b53f949e9668e4e530ae19ce5a4733	Bacteria	Firmicutes	Negativicutes	Veillonellales-Selenomonadales	Selenomonadaceae	NA	NA	Selenomonadaceae_NA	1	https://dx.doi.org/10.1186%2F1471-2180-8-43
7006907d75251f71a5371a990910496e	Bacteria	Firmicutes	Negativicutes	Veillonellales-Selenomonadales	Selenomonadaceae	Selenomonas	NA	Selenomonas	1	https://dx.doi.org/10.1186%2F1471-2180-8-43
1a1c1b528a179524b1833fc692b4d063	Bacteria	Firmicutes	Negativicutes	Veillonellales-Selenomonadales	Selenomonadaceae	Megamonas	NA	Megamonas	1	https://dx.doi.org/10.1186%2F1471-2180-8-43
5dea6c54d2b7b8467d64951ed8fa9d7b	Bacteria	Firmicutes	Negativicutes	Veillonellales-Selenomonadales	Sporomusaceae	Anaerosinus	NA	Anaerosinus	1	https://doi.org/10.1002/9781118960608.gbm00692
bc097865dced10bd4a10cc14deedcb7e	Bacteria	Firmicutes	Negativicutes	Veillonellales-Selenomonadales	Sporomusaceae	Anaerosporomusa	NA	Anaerosporomusa	1	https://doi.org/10.1002/9781118960608.gbm01659
09f33aee55c82285853cf96c186f42ee	Bacteria	Firmicutes	Negativicutes	Veillonellales-Selenomonadales	Sporomusaceae	Pelosinus	NA	Pelosinus	1	https://dx.doi.org/10.3389%2Ffmicb.2018.01689
03067dd2042c9dd3c2204d9ee113178e	Bacteria	Firmicutes	Negativicutes	Veillonellales-Selenomonadales	Veillonellaceae	Veillonella	NA	Veillonella	1	https://doi.org/10.1186/1752-1947-8-365
9f96216339211bd093b9ff373720a717	Bacteria	Firmicutes	Negativicutes	Veillonellales-Selenomonadales	Veillonellaceae	Negativicoccus	NA	Negativicoccus	1	https://doi.org/10.1099/ijs.0.013102-0
705d91de8f0a504778ffa137a6996432	Bacteria	Firmicutes	Negativicutes	Veillonellales-Selenomonadales	Veillonellaceae	NA	NA	Veillonellaceae_NA	1	https://doi.org/10.1007/978-0-387-68489-5
eaf50c1cedf1c3d02945951e0f52400e	Bacteria	Firmicutes	Negativicutes	Veillonellales-Selenomonadales	Veillonellaceae	Allisonella	NA	Allisonella	1	https://doi.org/10.1007/978-0-387-68489-5
afc447c8c36d1c915432ca6dd2645bef	Bacteria	Firmicutes	Negativicutes	Veillonellales-Selenomonadales	Veillonellaceae	Veillonellaceae	NA	Veillonellaceae	1	https://doi.org/10.1007/978-0-387-68489-5
eac57829ce59117fba8137774ddd3cd4	Bacteria	Firmicutes	Negativicutes	Veillonellales-Selenomonadales	Veillonellaceae	Dialister	NA	Dialister	1	https://doi.org/10.1007/978-0-387-68489-5
f12765dbe9b8da77bf4a840e23d774f4	Bacteria	Firmicutes	Negativicutes	Veillonellales-Selenomonadales	Veillonellaceae	Megasphaera	NA	Megasphaera	1	https://doi.org/10.1007/978-0-387-68489-5
47465926715ff550aa02ab8d4dff4e18	Bacteria	Firmicutes	Negativicutes	Veillonellales-Selenomonadales	Veillonellaceae	Anaeroglobus	NA	Anaeroglobus	1	https://doi.org/10.1007/978-0-387-68489-5
9a8f71abfd2a92902a1725a4eaf1e0ba	Bacteria	Nitrospirota	Nitrospiria	Nitrospirales	Nitrospiraceae	Nitrospira	NA	Nitrospira	0	https://doi.org/10.1016/j.tim.2018.02.001
a699dd8e3c1570d4bf39668912fdec24	Bacteria	Chloroflexi	OLB14	OLB14	OLB14	OLB14	NA	OLB14	0	None
3a4679d4bae4c57a054ef02ad966ec3b	Bacteria	Bdellovibrionota	Oligoflexia	0319-6G20	0319-6G20	0319-6G20	NA	0319-6G20	0	None
70be3cb0b5599f1baf3f4f29452866d0	Bacteria	Planctomycetota	OM190	OM190	OM190	OM190	NA	OM190	0	None
6216ce51e055ab78162ab5532ad2fb22	Bacteria	Patescibacteria	Parcubacteria	Parcubacteria	Parcubacteria	Parcubacteria	NA	Parcubacteria	1	https://dx.doi.org/10.1111%2F1462-2920.13789
59119aad8a57064cf648c3616092ef1f	Bacteria	Planctomycetota	Phycisphaerae	mle1-8	mle1-8	mle1-8	NA	mle1-8	0	None
259733dd148441d7853462e466b51c86	Bacteria	Planctomycetota	Phycisphaerae	Phycisphaerales	Phycisphaeraceae	SM1A02	NA	SM1A02	0	None
c52a8810be5e9deea078921ffd69cd64	Bacteria	Planctomycetota	Phycisphaerae	Tepidisphaerales	WD2101_soil_group	WD2101_soil_group	NA	WD2101_soil_group	0	None
27be6b9c2705de8b0b6349dada98bd65	Bacteria	Planctomycetota	Pla3_lineage	Pla3_lineage	Pla3_lineage	Pla3_lineage	NA	Pla3_lineage	0	None
35755ef4b67c67828460067b673ce22c	Bacteria	Planctomycetota	Planctomycetes	Gemmatales	Gemmataceae	uncultured	NA	uncultured	0	None
329a9962855f6597347b51765efd8848	Bacteria	Planctomycetota	Planctomycetes	Gemmatales	Gemmataceae	Gemmata	NA	Gemmata	0	https://doi.org/10.1186/s13104-017-3119-2
45f6c4e5d07da854a8f40d196fca65bc	Bacteria	Planctomycetota	Planctomycetes	Isosphaerales	Isosphaeraceae	NA	NA	Isosphaeraceae_NA	0	https://doi.org/10.1099/ijsem.0.000799
ff29e1122d4c1a14614f4bacc5b4d77a	Bacteria	Planctomycetota	Planctomycetes	Isosphaerales	Isosphaeraceae	Paludisphaera	NA	Paludisphaera	0	https://doi.org/10.1099/ijsem.0.000799
34ae7a4e5acc220960cf8a003ae17bcb	Bacteria	Planctomycetota	Planctomycetes	Isosphaerales	Isosphaeraceae	uncultured	NA	uncultured	0	https://doi.org/10.1099/ijsem.0.000799
cea552a15055f423ac60d187c0116d8f	Bacteria	Planctomycetota	Planctomycetes	Pirellulales	Pirellulaceae	NA	NA	Pirellulaceae_NA	0	https://doi.org/10.1007/s10482-020-01456-9
62e956baf402088a6630e700a688bda6	Bacteria	Planctomycetota	Planctomycetes	Pirellulales	Pirellulaceae	Pir4_lineage	NA	Pir4_lineage	0	https://doi.org/10.1007/s10482-020-01456-9
cb2693ea0a86421c09c8a39b156b74e1	Bacteria	Planctomycetota	Planctomycetes	Pirellulales	Pirellulaceae	Pirellula	NA	Pirellula	0	https://doi.org/10.1073/pnas.1431443100
ac457efcb22b25511ef980a2ac51b658	Bacteria	Planctomycetota	Planctomycetes	Pirellulales	Pirellulaceae	uncultured	NA	uncultured	0	https://doi.org/10.1073/pnas.1431443100
534b5f1412e95d4a258c068f7f02d4c2	Bacteria	Planctomycetota	Planctomycetes	Planctomycetales	Rubinisphaeraceae	Planctomicrobium	NA	Planctomicrobium	0	https://doi.org/10.1099/ijs.0.000154
9937a581ebef5197e9c0de13347d95c1	Bacteria	Planctomycetota	Planctomycetes	Planctomycetales	Schlesneriaceae	Planctopirus	NA	Planctopirus	0	https://doi.org/10.3389/fmicb.2016.00914
691bb3bf23b1a91ade883e97aff186fe	Bacteria	Planctomycetota	Planctomycetes	Planctomycetales	uncultured	uncultured	NA	uncultured	0	https://doi.org/10.3389/fmicb.2016.00914
4b3b0f49a7fc81693a43648817edc38d	Bacteria	Planctomycetota	Planctomycetes	uncultured	uncultured	uncultured	NA	uncultured	0	https://doi.org/10.3389/fmicb.2016.00914
b64097bcc44df3c2b4a93884054699b7	Bacteria	Myxococcota	Polyangia	Haliangiales	Haliangiaceae	Haliangium	NA	Haliangium	0	https://dx.doi.org/10.4056%2Fsigs.69.1277
355238d275fb501720fe948b4693471f	Bacteria	Myxococcota	Polyangia	mle1-27	mle1-27	mle1-27	NA	mle1-27	0	None
cbe8fc7a713637f1c109d73017570a10	Bacteria	Myxococcota	Polyangia	Nannocystales	Nannocystaceae	Nannocystis	NA	Nannocystis	0	https://doi.org/10.1099/ijsem.0.002569
e653116ac7d73f56590660619cccdd20	Bacteria	Myxococcota	Polyangia	Polyangiales	Phaselicystidaceae	Phaselicystis	NA	Phaselicystis	0	https://doi.org/10.1099/ijs.0.003814-0
8849c3fb370a2d833c32cad439831445	Bacteria	Myxococcota	Polyangia	Polyangiales	Polyangiaceae	Polyangium	NA	Polyangium	0	https://doi.org/10.1101/2021.07.06.451231
9fa38746d6dca23cc22b1b4c7b51b685	Bacteria	Myxococcota	Polyangia	Polyangiales	Polyangiaceae	Pajaroellobacter	NA	Pajaroellobacter	1	https://doi.org/10.1186/s12864-018-5151-6
9f7265b77adc5bfa6fb25d42342461f9	Bacteria	Myxococcota	Polyangia	Polyangiales	Sandaracinaceae	uncultured	NA	uncultured	0	None
1202109ab99f81edfc69bfd2a0ac3023	Bacteria	Bacteroidota	Rhodothermia	Balneolales	Balneolaceae	CK06-06-Mud-MAS4B-21	NA	CK06-06-Mud-MAS4B-21	0	None
53ecb2f6a232c2409ce49d824f30cab3	Bacteria	Bacteroidota	Rhodothermia	Balneolales	Balneolaceae	uncultured	NA	uncultured	0	None
d4d0f2358acea44e3be29f71f534b520	Bacteria	Bacteroidota	Rhodothermia	Balneolales	Balneolaceae	Balneola	NA	Balneola	0	https://doi.org/10.1099/ijs.0.65555-0
fca2f646cf3596ad4548becc0f71b5bc	Bacteria	Bacteroidota	Rhodothermia	Rhodothermales	Rhodothermaceae	Rubrivirga	NA	Rubrivirga	0	https://doi.org/10.1099/ijs.0.046318-0
8e6467dbdada68de6b73b2ce1de55de7	Bacteria	Bacteroidota	Rhodothermia	Rhodothermales	Rhodothermaceae	uncultured	NA	uncultured	0	None
77a6275b9009e852d79cff1cd6431fea	Bacteria	Gemmatimonadota	S0134_terrestrial_group	S0134_terrestrial_group	S0134_terrestrial_group	S0134_terrestrial_group	NA	S0134_terrestrial_group	0	None
a0639a88e2541e4900382e5845b11726	Bacteria	Patescibacteria	Saccharimonadia	Saccharimonadales	LWQ8	LWQ8	NA	LWQ8	0	None
5854ac7d4aa254f72ed5867caee70024	Bacteria	Patescibacteria	Saccharimonadia	Saccharimonadales	NA	NA	NA	Saccharimonadales_NA_NA	0	None
fd3926a5f114ebfed0ce4d9c29353479	Bacteria	Patescibacteria	Saccharimonadia	Saccharimonadales	Saccharimonadaceae	Saccharimonadaceae	NA	Saccharimonadaceae	0	None
223386687d794f2dc03d5f5a38b21d98	Bacteria	Patescibacteria	Saccharimonadia	Saccharimonadales	Saccharimonadaceae	TM7a	NA	TM7a	0	None
2a9863da693dc37859fb2e2d7cdaa7ad	Bacteria	Patescibacteria	Saccharimonadia	Saccharimonadales	Saccharimonadaceae	NA	NA	Saccharimonadaceae_NA	0	None
a4987051bf19877d05b2422ed72941bd	Bacteria	Patescibacteria	Saccharimonadia	Saccharimonadales	Saccharimonadaceae	TM7x	NA	TM7x	0	None
fe2edf06e9510a1b6b73b3ab23282565	Bacteria	Patescibacteria	Saccharimonadia	Saccharimonadales	Saccharimonadaceae	Candidatus_Saccharimonas	NA	Candidatus_Saccharimonas	0	None
70ac029f42c8c475c6c5b01f9c943079	Bacteria	Patescibacteria	Saccharimonadia	Saccharimonadales	Saccharimonadales	Saccharimonadales	NA	Saccharimonadales	0	None
22fc37029a1f647bf545dd2178ad0172	Bacteria	SAR324_clade(Marine_group_B)	SAR324_clade(Marine_group_B)	SAR324_clade(Marine_group_B)	SAR324_clade(Marine_group_B)	SAR324_clade(Marine_group_B)	NA	SAR324_clade(Marine_group_B)	0	None
e7c445e096048d2460629c74379ee534	Bacteria	Cyanobacteria	Sericytochromatia	Sericytochromatia	Sericytochromatia	Sericytochromatia	NA	Sericytochromatia	0	https://doi.org/10.1038/s41467-018-08246-y
aeb88c58cefbf0ff0dc2cd32346f0929	Bacteria	Bacteroidota	SJA-28	SJA-28	SJA-28	SJA-28	NA	SJA-28	0	None
717b64c05ab8bba6d34adc772082da52	Bacteria	Spirochaetota	Spirochaetia	Spirochaetales	Spirochaetaceae	uncultured	NA	uncultured	0	None
08065f455b4a7c598a075dd60d6d7f02	Bacteria	Spirochaetota	Spirochaetia	Spirochaetales	Spirochaetaceae	Treponema	NA	Treponema	1	https://doi.org/10.1128/aem.01972-07
230d10e2b25aef83de3a6f0f1eb52030	Bacteria	Synergistota	Synergistia	Synergistales	Synergistaceae	Cloacibacillus	NA	Cloacibacillus	1	https://dx.doi.org/10.1128%2FJCM.01137-15
de2edc16d2d368c50e8fe51631c9e749	Bacteria	Synergistota	Synergistia	Synergistales	Synergistaceae	Fretibacterium	NA	Fretibacterium	1	https://doi.org/10.1099/ijs.0.041038-0
17990675f2a750e5b04ca63f7746c6fb	Bacteria	Synergistota	Synergistia	Synergistales	Synergistaceae	Jonquetella	NA	Jonquetella	1	https://doi.org/10.1099/ijs.0.65213-0
dedcba17ad2f52baf12454fd026e3054	Bacteria	Synergistota	Synergistia	Synergistales	Synergistaceae	Pyramidobacter	NA	Pyramidobacter	1	https://doi.org/10.1038/s41598-021-85592-w
3247a95b1598b83b211d2bae2c346423	Bacteria	Synergistota	Synergistia	Synergistales	Synergistaceae	uncultured	NA	uncultured	0	None
a06c7f488c9de7549ea43f3aef074519	Bacteria	Firmicutes	Thermoanaerobacteria	Thermoanaerobacterales	Family_III	Thermoanaerobacterium	NA	Thermoanaerobacterium	1	https://doi.org/10.1016/j.syapm.2016.11.006
9ac0d7387ad7a4a1a6f103d82c79ff11	Bacteria	Firmicutes	Thermoanaerobacteria	Thermoanaerobacterales	Thermoanaerobacteraceae	Caloribacterium	NA	Caloribacterium	1	https://doi.org/10.1099/ijs.0.033076-0
b61b667c43319af75f1e8e9a8ed11003	Bacteria	Acidobacteriota	Thermoanaerobaculia	Thermoanaerobaculales	Thermoanaerobaculaceae	Subgroup_10	NA	Subgroup_10	0	None
0e935375e288c91be245a1387171ea56	Bacteria	Actinobacteriota	Thermoleophilia	Solirubrobacterales	67-14	67-14	NA	67-14	0	None
1cc01a41e1beeee963b162318d73a687	Bacteria	Actinobacteriota	Thermoleophilia	Gaiellales	Gaiellaceae	Gaiella	NA	Gaiella	0	https://dx.doi.org/10.1002%2Fmbo3.840
664da863e6cd0d93ebce927d5d38633d	Bacteria	Actinobacteriota	Thermoleophilia	NA	NA	NA	NA	Thermoleophilia_NA_NA_NA	0	None
5d6c465c17f766d2246b30398def9391	Bacteria	Actinobacteriota	Thermoleophilia	Gaiellales	NA	NA	NA	Gaiellales_NA_NA	0	https://dx.doi.org/10.1002%2Fmbo3.840
d72f50a352ef9ce402a5986f465f8879	Bacteria	Actinobacteriota	Thermoleophilia	Solirubrobacterales	Solirubrobacteraceae	Solirubrobacter	NA	Solirubrobacter	0	https://doi.org/10.1099/ijs.0.02438-0
118a85276b0a5314f56d0b02e6a17249	Bacteria	Actinobacteriota	Thermoleophilia	Solirubrobacterales	Solirubrobacteraceae	Patulibacter	NA	Patulibacter	0	https://doi.org/10.1099/ijs.0.64185-0
4064a9c06f5da9d731e013b4b3e2122d	Bacteria	Actinobacteriota	Thermoleophilia	Solirubrobacterales	Solirubrobacteraceae	Parviterribacter	NA	Parviterribacter	0	https://doi.org/10.1099/ijsem.0.000770
8115e1facaac22198dfcb570494eb80b	Bacteria	Actinobacteriota	Thermoleophilia	uncultured	uncultured	uncultured	NA	uncultured	0	None
550482290d05fc54cbcfe41337be118d	Bacteria	Actinobacteriota	Thermoleophilia	Gaiellales	uncultured	uncultured	NA	uncultured	0	None
4757c04f9cda9ecf52653d243d353fc1	Bacteria	Thermotogota	Thermotogae	Thermotogales	Fervidobacteriaceae	Fervidobacterium	NA	Fervidobacterium	0	https://doi.org/10.1099/00207713-51-4-1235
2138706495042b5c3e3910f3e6496ebe	Bacteria	Firmicutes	uncultured	uncultured	uncultured	uncultured	NA	uncultured	0	None
d0a40e213d770b84c92eec487dbc450f	Bacteria	Armatimonadota	uncultured	uncultured	uncultured	uncultured	NA	uncultured	0	None
27e5b46b4837b05392bfd9574803fd2e	Bacteria	Cyanobacteria	Vampirivibrionia	Gastranaerophilales	Gastranaerophilales	Gastranaerophilales	NA	Gastranaerophilales	1	https://dx.doi.org/10.1264%2Fjsme2.ME17137
6f3ca2967216abf46f663fb3bf273176	Bacteria	Cyanobacteria	Vampirivibrionia	Obscuribacterales	Obscuribacteraceae	Obscuribacteraceae	NA	Obscuribacteraceae	0	None
03afc7c657dc2be81456554a22f9da0d	Bacteria	Cyanobacteria	Vampirivibrionia	Obscuribacterales	Obscuribacteraceae	Candidatus_Obscuribacter	NA	Candidatus_Obscuribacter	0	None
f179230ab2c63cccf7bd7a05eac0bbd9	Bacteria	Verrucomicrobiota	Verrucomicrobiae	Verrucomicrobiales	Akkermansiaceae	Akkermansia	NA	Akkermansia	1	https://doi.org/10.1038/s41551-019-0397-0
95a48f8dee341017e2a4316a689282e7	Bacteria	Verrucomicrobiota	Verrucomicrobiae	Opitutales	Opitutaceae	Alterococcus	NA	Alterococcus	0	https://doi.org/10.1139/cjm-44-7-637
e626e926f7346ee8102b999faaf5c363	Bacteria	Verrucomicrobiota	Verrucomicrobiae	Opitutales	Opitutaceae	IMCC26134	NA	IMCC26134	0	None
fad92993b4da96ed262d97913cc44b1a	Bacteria	Verrucomicrobiota	Verrucomicrobiae	Opitutales	Opitutaceae	Opitutus	NA	Opitutus	1	https://doi.org/10.1099/00207713-51-6-1965
aee64521c72c5152f172549b4d197fab	Bacteria	Verrucomicrobiota	Verrucomicrobiae	Opitutales	Opitutaceae	Lacunisphaera	NA	Lacunisphaera	0	https://doi.org/10.3389/fmicb.2017.00202
06fc0331f116a84b727afaa7a2f84586	Bacteria	Acidobacteriota	Vicinamibacteria	Vicinamibacterales	NA	NA	NA	Vicinamibacterales_NA_NA	0	None
dc96f906f5bbe5a270c36e2edaea164c	Bacteria	Acidobacteriota	Vicinamibacteria	Subgroup_17	Subgroup_17	Subgroup_17	NA	Subgroup_17	0	None
3a1430409bb180b1b0fe0bae841c9bb0	Bacteria	Acidobacteriota	Vicinamibacteria	Vicinamibacterales	uncultured	uncultured	NA	uncultured	0	None
8c7b0552ebc05ef25609d4758f664ba5	Bacteria	Acidobacteriota	Vicinamibacteria	Vicinamibacterales	Vicinamibacteraceae	Luteitalea	NA	Luteitalea	0	https://doi.org/10.1099/ijsem.0.001827
3dc00e07785fa0edc61877f0dc098651	Bacteria	Acidobacteriota	Vicinamibacteria	Vicinamibacterales	Vicinamibacteraceae	Vicinamibacteraceae	NA	Vicinamibacteraceae	0	https://doi.org/10.1099/ijsem.0.002841
